# Supplementary material for: Arabidopsis choline transporter-like 1 (CTL1) regulates secretory trafficking of auxin transporters to control seedling growth
Source: PLoS Biol. 2017 Dec 28;15(12):e2004310. doi: 10.1371/journal.pbio.2004310 (PMC5746207; doi:10.1371/journal.pbio.2004310)
Supplement: S1 Data — (XLSX) [file pbio.2004310.s001.xlsx]

## Sheet: Fig1E
Fig 1E. Root length of 5-day-old wild type (WT), ctl1, and ctl1C.
Lines	Average length (cm)	Stdev
WT	1.04286	0.09759
ctl1	0.466667	0.0516398
ctl1C	1	0.0816497

## Sheet: Fig 1J
Fig 1J. Hypocotyl length of etiolated wild-type (WT), ctl1, and ctl1C seedlings. Data are mean ± SD. n = 5 for each genotype.
		Col-0			ctl1			ctl1C
	Time after germination (h)	Average length (cm)	Stdev		Average length (cm)	Stdev		Average length (cm)	Stdev
	0	0.031	0.0122746		0.0319	0.0123329		0.0308	0.0100089
	6	0.0807778	0.0248786		0.0728	0.0156429		0.0791111	0.018415
	12	0.1292	0.0301212		0.0721667	0.0146071		0.139	0.0243977
	18	0.1539	0.020229		0.0951667	0.0188406		0.1579	0.0179657
	24	0.278667	0.0469681		0.1484	0.016772		0.297111	0.0473562
	30	0.410667	0.0588048		0.1608	0.018431		0.417333	0.0483011
	36	0.6029	0.0776423		0.265429	0.0373981		0.643	0.0540978
	42	0.85125	0.0781404		0.280143	0.0500248		0.859125	0.0852131
	48	0.9489	0.122306		0.35275	0.0532803		0.9716	0.0963272
	54	1.20687	0.0888666		0.435833	0.046223		1.18812	0.116944
	60	1.39356	0.104881		0.681857	0.0859485		1.42667	0.139513
	66	1.53714	0.137207		0.8172	0.0505341		1.5645	0.115972
	72	1.72744	0.135711		0.8705	0.0566948		1.80688	0.120174
	78	2.02411	0.120774		1.05525	0.0740332		2.06411	0.105122
	84	2.05071	0.153873		1.09933	0.0766229		2.115	0.144762
	90	2.2255	0.121626		1.1028	0.0864448		2.31237	0.164589

## Sheet: Fig 1K
Fig1K. Hypocotyl cell length of 5-day-old etiolated wild type (WT), ctl1, and ctl1C seedlings. Data are mean ± SD and significant differences are indicated as *P < 0.05 (n = 30, Student’s t-test).
	Lines	Average length (μm)	Stdev
	WT	139.19	37.0899
	ctl1	72.375	15.4599
	ctl1C	131.667	36.4241

## Sheet: Fig 2L
Fig 2L. The colocalization percentage of CTL1-EGFP with VHA-a1-mRFP, SYP32-mCherry, and Rha1-mCherry, respectively. Data are mean±SD. Six images acquired from 3 roots were used.
	Markers	Percentage	Stdev
	VHA-a1-mRFP	77.6667	4.59345
	SYP32-mCherry	0	0
	Rha1-mCherry	19.3708	2.60958

## Sheet: Fig 4B
Fig 4B Kinetic analysis of apical hook angles of etiolated seedlings of wild type (WT), ctl1, and ctl1C during apical hook development.
	Col-0		ctl1
Time after germination(h)	Angle of Curvature	Stdev	Angle of Curvature	Stdev
12	104.951	18.0719	97.2701	16.2149
24	150.908	16.7163	106.414	14.938
36	172.438	4.62287	80.0855	7.29494
48	173.756	4.73864	48.4711	11.7339
60	172.208	8.77001	23.6385	7.66665
72	155.446	19.5491	15.8254	8.24591
84	122.912	7.16257	6.6945	3.93836
96	89.7059	7.46302
108	50.6202	13.6354
120	21.147	6.76471
132	9.3212	2.49717
144	4.29025	1.6545

## Sheet: Fig 4D
Fig 4D Quantitation of the phenotypes shown in (C). The bending angles of the hypocotyls towards the horizontal direction were measured using the Image J software. The percentages of seedlings in each of three categories (< 20o, 20 – 40o, > 40o) were calculated.
	WT			ctl1			ctl1C
	Angle	Percentage(%)		Angle	Percentage(%)		Angle	Percentage(%)
1	3.187	83.6207	1	5.85383	26.0504	1	3.22903	73.1092
2	4.418		2	8.1301		2	3.28411
3	4.897		3	8.1301		3	4.35155
4	5.406		4	8.22253		4	4.51399
5	5.667		5	9.07655		5	4.57795
6	5.692		6	9.38552		6	4.57962
7	5.711		7	9.72758		7	4.72241
8	5.793		8	9.92958		8	4.91553
9	6.208		9	10.3436		9	4.9175
10	6.312		10	11.2798		10	4.93086
11	6.34		11	11.6081		11	5.31628
12	6.34		12	11.8002		12	5.4048
13	6.521		13	12.0341		13	5.4671
14	6.582		14	12.5288		14	5.53768
15	6.73		15	13.4075		15	5.97483
16	6.831		16	13.627		16	6.05955
17	6.869		17	14.8929		17	6.07844
18	6.888		18	15.0685		18	6.12584
19	6.998		19	15.4951		19	6.19576
20	7.02		20	15.7357		20	6.34019
21	7.077		21	16.2602		21	6.35571
22	7.093		22	16.2602		22	6.64773
23	7.302		23	16.3895		23	7.01132
24	7.342		24	16.4222		24	7.16574
25	7.352		25	16.8196		25	7.31553
26	7.395		26	17.3461		26	7.36568
27	7.574		27	17.5383		27	7.70049
28	7.588		28	18.4349		28	7.76517
29	7.655		29	18.9785		29	7.76517
30	7.79		30	19.0555		30	7.86281
31	7.853		31	19.2519		31	7.90948
32	8.059		32	20.0115	34.4538	32	8.1301
33	8.13		33	20.9034		33	8.1301
34	8.13		34	21.3706		34	8.20087
35	8.149		35	21.4087		35	8.51494
36	8.254		36	21.5199		36	8.66827
37	8.3		37	21.7527		37	8.74616
38	8.318		38	21.8418		38	8.88938
39	8.337		39	22.1094		39	9.10112
40	8.437		40	22.1296		40	9.12236
41	8.531		41	22.7636		41	9.25832
42	8.531		42	23.1986		42	9.59805
43	6.99064		43	23.5164		43	9.62816
44	8.611		44	24.079		44	9.73825
45	8.631		45	25.7629		45	9.88378
46	8.683		46	26.0982		46	10.0806
47	8.746		47	26.2114		47	10.1755
48	8.752		48	26.7055		48	10.6637
49	8.804		49	26.7868		49	10.6698
50	8.881		50	26.8366		50	10.6837
51	8.905		51	27.0392		51	10.9541
52	8.909		52	27.7342		52	11.0409
53	8.924		53	28.0668		53	11.3099
54	8.968		54	28.0725		54	11.4164
55	8.977		55	28.3008		55	11.5681
56	8.994		56	28.4429		56	12.0286
57	9.032		57	28.7398		57	12.1886
58	9.038		58	28.8108		58	12.4996
59	9.09		59	29.3267		59	13.3215
60	9.155		60	29.7449		60	13.6861
61	9.162		61	30.3973		61	13.7169
62	9.246		62	31.4296		62	13.7731
63	9.367		63	31.8551		63	13.8335
64	9.462		64	32.7352		64	13.874
65	9.526		65	32.9052		65	14.1685
66	9.547		66	33.9895		66	14.5648
67	9.672		67	34.5601		67	15.0876
68	9.728		68	36.4692		68	15.4002
69	9.728		69	36.8699		69	15.5241
70	9.782		70	38.3272		70	15.8359
71	9.782		71	38.6598		71	16.9275
72	9.782		72	39.7841		72	17.1619
73	9.782		73	40.1009	39.4958	73	17.246
74	9.806		74	42.1376		74	17.6301
75	9.815		75	42.2737		75	17.7912
76	9.856		76	42.3061		76	17.8036
77	9.892		77	42.6559		77	18.9164
78	9.898		78	42.7974		78	19.1806
79	9.926		79	43.1524		79	19.6538
80	9.958		80	44.1931		80	17.7912
81	10.252		81	44.8232		81	17.8036
82	10.784		82	45		82	18.9164
83	10.792		83	45.6086		83	19.1806
84	11.63		84	45.9533		84	19.6538
85	12.529		85	46.5189		85	18.6243
86	12.842		86	47.7263		86	19.0774
87	13.498		87	48.8506		87	19.811
88	13.874		88	51.3402		88	20.007	19.3277
89	14.012		89	51.3402		89	20.3937
90	14.036		90	51.6893		90	24.9973
91	15.264		91	51.6984		91	26.3833
92	16.314		92	53.0894		92	26.395
93	17.045		93	53.1301		93	26.5087
94	17.354		94	55.008		94	27.7585
95	18.311		95	58.3516		95	27.8751
96	19.004		96	59.9314		96	28.3305
97	19.654		97	64.6538		97	28.9974
98	22.38	12.069	98	66.5056		98	29.3488
99	23.548		99	69.0849		99	29.5663
100	23.629		100	69.5248		100	30.1001
101	25.201		101	69.9812		101	30.2429
102	25.346		102	73.7676		102	30.3908
103	26.132		103	74.1975		103	30.6507
104	26.565		104	76.56		104	30.8277
105	29.168		105	80.1769		105	31.4267
106	29.249		106	83.3173		106	32.7004
107	29.349		107	87.2737		107	34.7123
108	30.414		108	88.4811		108	34.8144
109	32.905		109	89.1898		109	36.1345
110	35.538		110	90.674		110	36.1582
111	36.087		111	98.0406		111	43.9708	7.56303
112	45	3.44828	112	106.331		112	47.2382
114	48.366		113	106.909		113	52.3058
115	52.125		114	113.875		114	57.0613
116	65.556		115	117.522		115	60.2727
			116	119.745		116	66.6858
			117	125.538		117	70.8302
			118	126		118	102.426
			119	130.262		119	123.754

## Sheet: Fig 4F
Fig 4F. The ctl1 mutant shows reduced NAA sensitivity.
	WT					ctl1
NAA(μM)	Average lenth(cm)	Shortening of primary roots(%)	Stdev			Average lenth(cm)	Shortening of primary roots(%)	Stdev
0	6.07367	100	3.89938			1.40317	100	10.2824
0.1	3.39957	56.9131	2.7602			1.3105	93.3959	7.85013
0.3	1.24017	20.4187	3.73795			1.06483	74.1092	5.42334

## Sheet: Fig 6F
Fig 6F. Relative abundance of auxin transporters (PIN1, PIN2, PIN3, AUX1, and LAX3) in ctl1 mutant is shown as % of the wild type.
	WT			ctl1
	Relative abundance (%)	Stdev		Relative abundance (%)	Stdev		N
PIN1-GFP	100	25.2691		56.2497	15.1042		91
PIN3-GFP	100.104	20.4128		24.0147	16.1387		44
PIN2-GFP	100.022	14.3146		93.7476	10.9634		64
AUX1-GFP	100	15.5175		101.898	20.0909		39
LAX3-GFP	100	13.5283		100	13.5283		40

## Sheet: Fig 7I and 7J
Fig 7I and 7J. Percentage of cells with PIN3-GFP labeled BFA bodies before and after BFA washout in wild type (WT) and ctl1 mutant.
	BFA 60 min Treatment						BFA 90 min Washout
	WT			ctl1			WT			ctl1
	Percentage	Stdev		Percentage	Stdev		Percentage	Stdev		Percentage	Stdev
PIN1-GFP	92.1503	2.68429		93.5386	2.01049		9.74927	3.29061		21.6451	2.00418
PIN3-GFP	87.191	3.23912		87.7536	3.22688		7.55253	2.9956		23.5278	2.53102

## Sheet: Fig 8A
Fig 8A. The relative content (%) of total lipids in the wild type (WT) and ctl1 mutant.
Raw data obtained from S2 Data file
	Rep1	Rep2	Rep3	Rep4	Mean	Stdev
WT	98.0884	102.784	99.896	99.2316	100	2.00057
ctl1	78.7668	82.2654	86.5277	88.8983	84.1145	4.49911

[truncated: 16 more sheets: Fig 8B, Fig 8C, Fig 8D, S1F,G and H Fig, S2B Fig, S4I Fig, S5F Fig, S6 Fig, S7G Fig, S8C Fig, S9 Fig, S10E Fig, S11B Fig, S12 Fig, S13B Fig, S14G and H]
