# Supplementary material for: Arabidopsis choline transporter-like 1 (CTL1) regulates secretory trafficking of auxin transporters to control seedling growth
Source: PLoS Biol. 2017 Dec 28;15(12):e2004310. doi: 10.1371/journal.pbio.2004310 (PMC5746207; doi:10.1371/journal.pbio.2004310)
Supplement: S2 Data — (XLSX) [file pbio.2004310.s002.xlsx]

## Sheet: all data
			WT				ctl1
Compound ID	Description	CATEGORY	A1	A2	A3	A4	B1	B2	B3	B4
135636175	(-)-8-hydroxy-11E,17-octadecadien-9-ynoic acid	Fatty Acyls [FA]	325.624	389.412	589.363	602.108	1708.48	1337.2	904.185	360.659
7849720	(+)-28-methyl-triacontanoic acid	Fatty Acyls [FA]	76.9758	89.0741	95.938	67.3891	84.8712	54.1417	103.229	51.3483
LMFA01050439	(+)-threo-2-Amino-3,4-dihydroxybutanoic acid	Fatty Acyls [FA]	78.7771	97.0951	169.513	196.033	181.325	149.653	128.918	64.8503
7850552	(+/-)N-(1-methyl-2-hydroxy-2-phenyl-ethyl) arachidonyl amine	Fatty Acyls [FA]	140.017	151.314	224.218	232.01	164.732	218.312	159.029	361.042
7850581	(+/-)N-(2-fluro-ethyl)-2-methyl-5Z,8Z,11Z,14Z-tricosatetraenoyl amine	Fatty Acyls [FA]	387.014	288.984	276.234	439.544	47.8526	145.629	66.7514	2155.22
24701243	(1S,2S)-3-oxo-2-pentyl-cyclopentaneoctanoic acid	Fatty Acyls [FA]	121.746	46.267	136.923	485.333	91.6054	212.144	30.3485	1720.27
135637150	(21-Methyl-8Z-pentatriacontene	Fatty Acyls [FA]	997.337	1277.78	467.51	467.866	351.281	609.948	434.093	508.044
LMFA07070013	(2E)-hexenedioylcarnitine	Fatty Acyls [FA]	325.927	359.802	298.154	451.065	2716.12	613.886	2344.9	680.316
LMFA07070015	(2E,4Z)-decadienoylcarnitine	Fatty Acyls [FA]	15.7426	19.4407	113.795	72.9621	434.914	205.954	133.391	52.6407
85291363	(2E,6E,10R,11S)-10,11-epoxy-3,7,11-trimethyltrideca-2,6-dienoic acid	Fatty Acyls [FA]	546.214	622.368	530.198	707.602	338.84	384.209	470.323	348.448
LMFA07010699	(2E,8Z)-Decadiene-4,6-diyn-1-yl 3-methylbutanoate	Fatty Acyls [FA]	520.18	334.009	591.868	383.652	599.532	534.284	666.519	378.305
LMFA01030942	(2R,3R,23Z,33Z)-3-hydroxy-2-octyldopentaconta-23,33-dienoic acid	Fatty Acyls [FA]	227.498	229.407	318.272	303.833	637.346	531.034	439.501	420.03
LMFA05000555	(3E,6Z)-3,6-Nonadien-1-ol	Fatty Acyls [FA]	498.934	411.012	103.647	61.6805	273.208	59.0128	11.8776	240.324
LMFA01050450	(7Z)-14-hydroxy-10,13-dioxoheptadec-7-enoic acid	Fatty Acyls [FA]	26647.9	24669.2	10710	8024.58	23296.5	8481.79	4522.15	25827.9
24701235	(9S,13S)-15,16-dihydro-12-oxo-10-phytoenoic acid	Fatty Acyls [FA]	271.981	239.398	724.528	849.843	909.778	1665.16	739.764	973.497
135636878	(E,E)-3,7,11-Trimethyl-2,6,10-dodecatrienyl decanoate	Fatty Acyls [FA]	20.2239	19.0943	26.8567	22.9257	21.4682	18.0196	25.5789	6.26
85291366	(R)-2-methoxyhexadecanoic acid	Fatty Acyls [FA]	65.2068	85.8523	79.2314	135.544	356.544	289.273	258.358	481.615
85291300	(S)-3-hydroxyhexacosanoic acid	Fatty Acyls [FA]	189.898	214.615	313.45	269.215	529.143	587.171	457.144	677.041
135636930	(Z)-3-Hexenyl hexadecanoate	Fatty Acyls [FA]	393.811	457.572	355.187	445.374	446.719	309.799	514.702	341.462
LMFA06000256	(Z)-4-Dodecenal	Fatty Acyls [FA]	129.032	128.235	113.277	171.497	178.015	213.395	158.392	330.127
74380355	1-(O-alpha-D-mannopyranosyl)-3-keto-(1,27R)-octacosanediol	Fatty Acyls [FA]	39.348	32.2894	59.9198	6.39639	629.157	222.414	209.434	113.824
LMFA05000576	1,17-Heptadecanediol	Fatty Acyls [FA]	71.8389	108.875	89.3031	135.493	267.337	136.62	242.791	93.4709
LMFA05000577	1,2,4-Nonadecanetriol	Fatty Acyls [FA]	224.874	232.086	270.806	169.032	56.5564	94.5689	132.241	184.877
LMFA03020045	10,11-dihydro-leukotriene B4	Fatty Acyls [FA]	443.382	434.895	649.211	424.901	387.908	441.188	575.716	288.379
7982388	10E,16-heptadecadien-8-ynoic acid	Fatty Acyls [FA]	55.5172	61.4269	74.2878	66.4548	4.92836	4.82765	6.29546	63.4535
24701181	10-hydroxy-16-oxo-hexadecanoic acid	Fatty Acyls [FA]	277.198	267.734	235.023	173.684	591.603	372.369	392.495	361.888
14710765	10-hydroxy-2Z,8Z-Decadiene-4,6-diynoic acid	Fatty Acyls [FA]	49.4869	47.6609	31.7683	67.0833	2.24527	37.495	6.79739	70.3172
14710769	10-hydroxy-8Z-Decene-4,6-diynoic acid	Fatty Acyls [FA]	79.4164	79.1139	72.4886	92.8306	42.3948	27.8778	48.2254	52.417
7982754	10-oxo-nonadecanoic acid	Fatty Acyls [FA]	322.279	274.336	371.104	346.616	295.575	324.033	297.182	213.945
4266199	10S,11R-epoxy-punaglandin 3	Fatty Acyls [FA]	215.933	200.039	232.158	124.259	224.335	121.081	158.818	121.888
24701193	10S,11S-epoxy-9S-hydroxy-12Z-octadecenoic acid	Fatty Acyls [FA]	617.964	1426.63	448.853	708.114	1378.12	574.067	310.918	19487.9
7850481	10-undecenal	Fatty Acyls [FA]	213.284	126.811	70.1438	83.6346	6.20806	84.2877	2.25454	99.7354
4266219	10Z,13Z,16Z-nonadecatrienenitrile	Fatty Acyls [FA]	153.172	225.194	247.159	207.645	247.885	326.249	325.801	190.585
LMFA03090011	11,12-Epoxyeicosatrienoic acid	Fatty Acyls [FA]	231.936	261.84	225.863	58.6006	617.154	84.1887	289.112	1537.22
135636716	11-Hexadecynyl acetate	Fatty Acyls [FA]	138.346	142.583	344.302	144.271	666.1	493.415	462.331	604.011
7850298	11-keto palmitic acid	Fatty Acyls [FA]	392.869	586.752	984.955	1084.82	3667.75	2121.96	2288.42	764.23
14710757	12,14-Heptacosadiynoic acid	Fatty Acyls [FA]	6.29376	5.30029	18.1719	5.31989	9.64779	6.35442	8.97336	1.97224
74380270	12-[3]-ladderane-dodecanoic acid	Fatty Acyls [FA]	2316.93	3055.79	2414.06	2145.73	1590.15	1754.11	2309.36	3301.18
7982794	12-chloro-dodecanoic acid	Fatty Acyls [FA]	139.39	138.531	193.233	44.8932	10.0451	42.0669	95.3486	109.764
7982549	12-hydroxy-3Z-dodecenoic acid	Fatty Acyls [FA]	17.3596	12.6272	16.591	14.356	29.1225	19.4743	21.2451	9.56663
7982574	12-hydroxy-5,8,10-heptadecatrienoic acid	Fatty Acyls [FA]	218.099	261.018	175.563	441.532	827.543	998.727	567.036	1189.02
LMFA13010060	12-hydroxyjasmonic acid 12-O-beta-D-glucoside	Fatty Acyls [FA]	82.3115	153.84	85.9841	4.60637	173.27	95.9514	89.4293	106.519
LMFA06000257	12-Methyltridecanal	Fatty Acyls [FA]	104.703	115.553	236.985	111.082	247.918	135.371	197.372	193.572
4266190	12S-acetoxy-punaglandin 2	Fatty Acyls [FA]	538.208	520.249	443.747	650.121	375.545	425.549	448.552	371.007
7849914	12-tridecenoic acid	Fatty Acyls [FA]	819.624	839.424	137.663	162.036	524.261	92.6388	14.6687	395.473
135637309	13,17-Dimethyl-1-pentatriacontene	Fatty Acyls [FA]	110.924	137.117	64.6131	14.4181	30.0141	66.1166	26.1898	21.9308
135637310	13,17-Dimethyl-1-tritriacontene	Fatty Acyls [FA]	114.938	112.886	42.6233	25.1336	26.8758	69.6134	34.7542	37.5533
7982589	13-hydroxy-docosanoic acid	Fatty Acyls [FA]	279.881	259.26	356.4	451.411	305.537	454.473	285.751	486.119
135637328	13-Methyl-1-hentriacontene	Fatty Acyls [FA]	659.215	727.402	261.319	273.589	240.353	413.15	271.797	282.619
7982042	13-methyl-pentadecanoic acid	Fatty Acyls [FA]	1329.39	1256.29	1568.96	998.702	707.269	750.346	1058.84	1155.21
LMFA06000258	13-methyltetradecanal	Fatty Acyls [FA]	284.725	302.806	500.459	349.988	577.61	549.097	607.063	544.634
123060245	13-Phenyltridecanoic acid	Fatty Acyls [FA]	12553.3	11321	2822.79	2096.01	7651.57	2027.32	579.074	7200.56
135636217	13R-hydroxy-octadecanoic acid	Fatty Acyls [FA]	25.7518	22.9498	25.0468	27.9735	52.3893	48.7771	39.2793	97.6159
135636220	13S-HODE-(d4)	Fatty Acyls [FA]	852.723	1172.51	565.481	882.341	603.571	704.309	559.21	967.949
24701231	13S-HpOTrE	Fatty Acyls [FA]	3.73453	24.2845	2.57806	37.287	249.546	128.684	188.205	109.722
135635926	14-chlorotetracosane-1,15-disulfate	Fatty Acyls [FA]	4201.04	4211.71	3636.76	5226.02	3087.59	3444.89	3546.45	3101.71
7982560	14-hydroxy-5Z-tetradecenoic acid	Fatty Acyls [FA]	6.26542	10.7889	20.0922	10.0038	404.569	107.436	102.959	987.755
85291598	14-Methyl-8Z-hexadecen-1-ol	Fatty Acyls [FA]	29.0172	11.9355	29.9198	8.18206	61.3838	48.1195	21.5881	52.2941
7982224	14Z,17-octadecadienoic acid	Fatty Acyls [FA]	302.859	317.4	365.855	227.593	215.526	136.345	235.15	206.315
126522580	15-HETE-VA	Fatty Acyls [FA]	333.518	281.862	776.694	416.588	831.774	635.71	947.328	385.829
4266040	15-methyl-15R-PGF2alpha	Fatty Acyls [FA]	52.0237	69.6802	89.1743	23.4889	16.2885	23.2724	41.264	47.9701
4265990	15-methyl-15S-PGE1	Fatty Acyls [FA]	1495.47	1423.44	1621.89	1826.1	362.244	553.692	641.57	774.981
135637360	15-Methylhentetracontane	Fatty Acyls [FA]	200.157	276.842	559.056	220.238	250.561	391.968	460.974	383.95
7982055	15-methyl-heptadecanoic acid	Fatty Acyls [FA]	63.5801	61.2442	82.7549	43.3622	80.5266	122.119	62.6442	244.148
LMFA05000592	15-Nonacosanol	Fatty Acyls [FA]	76.6165	73.9168	120.403	33.708	127.956	103.145	147.033	110.247
7982486	15-octadecynoic acid	Fatty Acyls [FA]	1113.86	1400.97	1997.05	1792.07	3112.46	4540.29	4162.89	4467.17
4266023	15R-PGE2 methyl ester	Fatty Acyls [FA]	381.481	419.571	424.768	362.296	1466.61	721.469	863.992	283.217
74380279	15R-PGE2 methyl ester, 15-acetate	Fatty Acyls [FA]	34.5215	88.8281	54.8266	51.5628	145.879	107.278	172.564	260.881
4266018	16,16-dimethyl-PGA2	Fatty Acyls [FA]	8187.34	8622.97	10877.1	9448.67	7416.01	7339.37	8942.78	6765.73
4265991	16,16-dimethyl-PGE1	Fatty Acyls [FA]	134.375	119.967	139.109	94.6889	28.592	52.656	80.3188	87.0859
LMFA03020055	16-carboxy-Delta(13)-17,18,19,20-tetranor-leukotriene E4	Fatty Acyls [FA]	58.3043	65.831	40.0579	93.0991	19.0101	93.241	46.1557	193.937
135635941	16-fluoro-9Z-hexadecenoic acid	Fatty Acyls [FA]	243.479	191.869	111.838	198.466	104.482	73.5289	72.2964	63.4688
7982203	16-heptadecenoic acid	Fatty Acyls [FA]	841.121	978.921	1599.53	1018.06	1003.66	919.094	1360.95	636.046
7982400	16-heptadecynoic acid	Fatty Acyls [FA]	142.36	153.866	258.26	182.722	351.414	265.534	290.16	346.673
135636001	16-hydroxy-18-bromo-8E,17E19Z-tricosatrien-4,6-diynoic acid	Fatty Acyls [FA]	29.3963	14.455	16.1731	32.6693	27.0153	18.1866	17.1087	7.07643
7982733	16-oxo-heptadecanoic acid	Fatty Acyls [FA]	145.297	159.32	154.63	46.0404	284.599	101.381	211.475	144.005
7850150	17-hydroxy-heptadecanoic acid	Fatty Acyls [FA]	112143	118369	139133	128172	98280.3	106912	128526	102297
7982212	17-octadecenoic acid	Fatty Acyls [FA]	987.548	1037.67	1135.2	1226.64	1130.97	891.433	1207.28	959.121
7982488	17-octadecynoic acid	Fatty Acyls [FA]	234.201	279.044	530.865	209.444	282.821	253.495	475.109	168.464
4266026	18-acetoxy-PGF2alpha-11-acetate	Fatty Acyls [FA]	600.242	581.135	778.593	413.296	1315.47	594.135	816.492	674.836
4266027	18-acetoxy-PGF2alpha-11-acetate methyl ester	Fatty Acyls [FA]	128.195	116.197	157.328	77.6213	43.3557	88.6313	109.355	89.0648
135635998	18-bromo-8E,17E19Z-tricosatrien-4,6-diynoic acid	Fatty Acyls [FA]	88.6551	86.3144	69.1289	42.5966	91.9711	80.5748	70.7843	79.1984
135637074	18-Octadecanolide	Fatty Acyls [FA]	132.327	153.691	200.156	109.35	201.281	133.703	206.697	222.052
7982755	18-oxo-nonadecanoic acid	Fatty Acyls [FA]	366.602	354.135	380.109	366.952	311.948	308.603	355.569	409.026
135636165	19-HOME	Fatty Acyls [FA]	99.1023	143.022	138.125	119.438	261.081	166.458	171.827	695.316
LMFA05000594	1-Acetoxy-2-hydroxy-16-heptadecen-4-one	Fatty Acyls [FA]	730.858	706.962	852.1	486.302	275.298	301.879	470.12	379.936
LMFA03020058	1b,3a,7b-Trihydroxy-5b-cholanoic acid	Fatty Acyls [FA]	8366.86	7024.88	2667.25	1353.99	8688.04	1855.02	776.086	6693.05
135637388	1-Hexacosene	Fatty Acyls [FA]	1032	1153.13	506.373	532.621	470.262	615.175	439.343	454.568
LMFA05000600	1-Hydroxy-2,12,15-heneicosatrien-4-one	Fatty Acyls [FA]	17.8791	17.4499	26.4164	56.5804	137.732	148.176	80.0635	202.212
135638059	1-O-(3R,4-dihydroxy-2-methylene-butanoyl)-beta-D-glucopyranose	Fatty Acyls [FA]	87.4026	29.7857	56.1116	95.2105	27.7827	48.9745	27.1609	6.12536
135637396	1-Tetracosene	Fatty Acyls [FA]	420.669	488.373	213.23	205.898	179.418	245.836	181.802	169.707
7850399	1-tetradecanol	Fatty Acyls [FA]	390.164	337.268	286.521	314.722	183.797	291.354	158.008	164.529
LMFA05000604	1-Tritriacontanol	Fatty Acyls [FA]	209.53	239.302	395.507	160.356	284.857	242.503	242.254	190.154
160779811	2-(9R-(5Z,9Z-tetracosadienoyloxy)-3-methyl-2Z-decenoyloxy)-ethanesulfonic acid	Fatty Acyls [FA]	29.1469	249.099	27.9175	17.253	183.947	29.674	2.21288	1885.13
7982611	2,10-dihydroxy-4,6,8-decatriynoic acid	Fatty Acyls [FA]	267.181	238.794	199.4	250.923	99.6586	103.127	90.4963	106.806
135635922	2,2,11,13,15,16-hexachloro-docosane-1,14-disulfate	Fatty Acyls [FA]	42.0553	44.5033	39.9312	39.8127	36.7433	63.3613	62.377	56.156
135635928	2,2,12,14,16,17-hexachlorotetracosane-1,15-disulfate	Fatty Acyls [FA]	11.5303	32.2185	150.192	8.65665	85.6317	100.85	114.906	90.2356
LMFA01050470	2,3-dimethylmalic acid	Fatty Acyls [FA]	34.2734	48.0478	55.3564	98.5808	44.3904	56.4531	75.9932	54.291
4266020	2,3-dinor, 6-keto-PGF1alpha	Fatty Acyls [FA]	13303.6	11450.4	5351.47	3352.35	11438.4	3895.67	1691.09	11719.2
123060273	2,3-Dinor-TXB1	Fatty Acyls [FA]	592.491	552.303	632.214	345.559	139.083	194.438	314.415	270.17
LMFA05000606	2,4,6-Octatriyn-1-ol	Fatty Acyls [FA]	63.4501	116.05	131.201	250.535	20.7026	86.9611	87.8301	90.1346
LMFA05000608	2,4-Nonadien-1-ol	Fatty Acyls [FA]	1394.35	1321.16	717.532	264.113	1025.13	451.873	91.8574	1276.86
85291237	2,6,10-trimethyl-undecanoic acid	Fatty Acyls [FA]	349.319	324.312	425.074	248.443	180.924	187.29	264.476	335.361
LMFA05000609	2,6-Dimethyl-6-hepten-1-ol	Fatty Acyls [FA]	364.93	305.839	156.365	232.858	264.971	165.807	82.1934	410.719
7850476	2,8-decadiene-4,6-diyn-1-al	Fatty Acyls [FA]	91.1307	109.344	27.1544	13.5989	68.0251	39.1852	6.88495	51.9378
4266167	20-acetoxy-clavulone III	Fatty Acyls [FA]	1067.85	1100.67	954.371	1308.49	807.753	911.086	914.297	810.991
LMFA03020065	20-Oxo-leukotriene E4	Fatty Acyls [FA]	20.5433	26.2775	55.4572	102.964	38.2337	41.0578	52.1185	46.9104
7982599	28-hydroxy-octacosanoic acid	Fatty Acyls [FA]	471.802	487.256	747.871	456.891	1237.88	1071.76	1079.12	1090.09
135637962	29-Hydroxy-3,11-dimethylnonacosan-2-one	Fatty Acyls [FA]	51.7761	45.4741	93.2161	48.4829	158.395	106.457	123.906	138.091
85291368	2-Amino-3-hydroxypropanoic acid	Fatty Acyls [FA]	16.7357	14.2506	29.7633	61.3226	7.30546	36.3688	30.5412	30.3265
85291369	2-Amino-3-methylbutanoic acid	Fatty Acyls [FA]	53.9972	37.9621	43.2434	79.3698	62.5876	52.8941	66.1168	53.3094
24701165	2-amino-3-oxo-hexanedioic acid	Fatty Acyls [FA]	11.7704	17.1774	13.3189	12.512	31.0544	24.3495	10.9307	31.4962
7982836	2-amino-heptanoic acid	Fatty Acyls [FA]	251.637	331.102	234.943	178.377	180.063	159.192	250.056	236.986
85291354	2-aminomuconic acid semialdehyde	Fatty Acyls [FA]	264.898	318.611	184.831	202.398	143.174	129.868	203.047	126.27
7982795	2-bromo-dodecanoic acid	Fatty Acyls [FA]	484.909	426.478	577.042	460.417	1499.43	700.727	1193.61	599.781
7982805	2-bromo-nonanoic acid	Fatty Acyls [FA]	874.139	1562.62	330.399	171.465	716.91	188.924	874.441	363.922
LMFA07010713	2-Decene-4,6-diynoic acid, methyl ester, (E)-	Fatty Acyls [FA]	62.1689	49.6139	63.8433	82.1923	31.2219	43.0669	56.5341	32.2733
135637081	2-Hydroxy-24-keto-octacosanolide	Fatty Acyls [FA]	4365.74	3763.18	820.066	561.323	2486.23	575.612	230.944	1631.3
LMFA01050481	2-hydroxy-4-oxobutane-1,2,4-tricarboxylic acid	Fatty Acyls [FA]	94.5509	97.0151	88.8225	101.052	97.2555	99.7329	105.949	81.4196
123060439	2-hydroxyhexadecanal	Fatty Acyls [FA]	118.939	112.663	171.659	96.7947	153.531	172.342	178.34	225.06
LMFA07010720	2-Hydroxyhexadecanoylcarnitine	Fatty Acyls [FA]	1.26121	2.98019	2.32516	2.0231	7.88112	14.5376	1.9842	26.0056
7850168	2-hydroxy-nonadecanoic acid	Fatty Acyls [FA]	449.931	327.941	471.621	406.921	540.104	637.116	369.181	627.878
7982591	2-hydroxy-tricosanoic acid	Fatty Acyls [FA]	19.8889	26.0237	51.5899	106.615	70.9836	131.057	75.2697	147.252
LMFA01050486	2-Keto-3-deoxy-D-gluconic acid	Fatty Acyls [FA]	233.895	257.181	208.51	530.321	260.505	396.026	237.114	151.66
4265942	2-methoxy-5Z-hexadecenoic acid	Fatty Acyls [FA]	98.1912	101.235	146.315	56.5742	41.1235	46.4213	82.9822	45.6815
7982056	2-methyl-16-heptadecenoic acid	Fatty Acyls [FA]	182.835	180.769	320.269	94.1324	218.884	161.48	234.332	144.741
LMFA01020394	2-methylideneglutaric acid	Fatty Acyls [FA]	26.0144	33.7847	9.27712	3.67048	6.82185	10.7596	14.9729	7.98404
85291851	2-methylpentadecanal	Fatty Acyls [FA]	121.124	120.637	173.694	115.744	214.968	169.87	150.833	233.901
135638070	2-O-(beta-D-galactopyranosyl-(1->6)-beta-D-galactopyranosyl) 2S,3R-dihydroxytridecanoic acid	Fatty Acyls [FA]	2634.09	1831.97	1476.6	1099.24	586.991	1091.19	808.534	523.344
24701211	2R-HpOTrE	Fatty Acyls [FA]	35606.8	31658.6	13165.4	8535.77	27106.4	9486.29	4594.89	29755
LMFA01050423	2R-hydroxypalmitic acid	Fatty Acyls [FA]	617.028	767.459	876.419	969.711	1909.98	1613.77	1620.49	2687.75
7982691	2R-hydroxy-tetracosanoic acid	Fatty Acyls [FA]	1279.34	1477.28	1825.63	2176.43	1890.72	2371.35	1839.46	2499.26
4266210	2S,3R-didecanoyl-docosane-2,3-diol	Fatty Acyls [FA]	58.8139	80.7518	96.0968	65.6486	92.235	133.452	119.896	74.4468
7982699	2S-hydroxy-10-undecenoic acid	Fatty Acyls [FA]	74.8343	39.7405	130.543	84.8489	138.291	106.13	118.485	8.84249
14710849	2S-hydroxyadipic acid	Fatty Acyls [FA]	44.1278	43.3236	25.7717	44.6312	23.5209	25.2271	24.8631	23.8019
7982204	2Z-heptadecenoic acid	Fatty Acyls [FA]	979.311	1128.73	1210.29	1215.82	734.847	704.141	1019.72	874.603
135635973	3,3-Dibromo-2-n-butylacrylic acid	Fatty Acyls [FA]	4.10587	12.1219	19.3193	36.6232	13.9743	20.0093	21.8491	33.0012
LMFA01050488	3,4-dihydroxy-4-methylhexadecanoic acid	Fatty Acyls [FA]	27.7982	20.3198	50.9557	20.6504	75.6868	77.1573	64.2601	93.8503
135637435	3,6,9-Heptacosatriene	Fatty Acyls [FA]	1509.63	1421.1	1596.8	1392.7	527.122	545.203	409.988	406.018
7982600	30-hydroxy-triacontanoic acid	Fatty Acyls [FA]	8387.39	9300.01	13822.6	7217.5	13612.7	10281	13202.3	10584.6
135637023	3-Acetyldihydro-2(3H)-furanone	Fatty Acyls [FA]	102.784	68.6776	70.3843	84.5251	41.5868	29.0181	34.379	39.9126
135637941	3E,6Z-Heneicosadien-11-one	Fatty Acyls [FA]	45.3972	41.2706	42.6563	61.4184	25.2485	11.9243	28.8813	5.56605
7982393	3-heptadecenoic acid	Fatty Acyls [FA]	319.152	433.532	463.373	403.081	363.024	436.801	428.044	426.027
85291400	3-hydroxy-cis,cis-muconic acid	Fatty Acyls [FA]	11.5701	13.8207	16.2859	21.9991	13.0253	16.822	16.5843	10.995
LMFA07050219	3-hydroxyisoheptadecanoyl-CoA	Fatty Acyls [FA]	55.5042	51.5824	53.3674	45.3471	26.0283	60.1304	12.7091	25.6057
7982078	3-methyl-heneicosanoic acid	Fatty Acyls [FA]	1069.16	518.339	1340.22	944.163	234.748	914.444	455.647	547.407
135638074	3-O-(2-O-(2E-decenoyl)-alpha-L-rhamnopyranosyl)-3-hydroxydecanoic acid	Fatty Acyls [FA]	421.908	1452.28	263.21	610.006	867.945	470.788	212.568	18032.5
135638075	3-O-(alpha-L-rhamnopyranosyl-(1-2)-alpha-L-rhamnopyranosyl)-3-hydroxydecanoyl-3-hydroxydecanoic acid	Fatty Acyls [FA]	1913.48	1987.7	619.083	252.598	1895.41	436.959	553.126	1828.37
135638065	3-O-(beta-D-glucopyranosyl-(1->6)-beta-D-glucopyranosyl) ethyl 3-hydroxyoctanoate	Fatty Acyls [FA]	212.921	201.562	83.8313	8.41343	71.6784	47.4881	4.30771	178.029
135638073	3-O-alpha-L-rhamnopyranosyl-3-hydroxydecanoic acid	Fatty Acyls [FA]	8.85946	8.4994	30.0747	33.55	52.4774	96.7345	52.0976	89.0924
85291946	3-oxo-9Z-Hexadecenal	Fatty Acyls [FA]	137.091	155.757	284.924	199.77	264.828	295.319	399.877	300.733
LMFA07050240	3-oxodocosanoyl-CoA	Fatty Acyls [FA]	63.6806	39.8461	35.5728	43.5165	30.0906	58.824	21.4206	39.4261
7982757	3-oxo-nonadecanoic acid	Fatty Acyls [FA]	394.143	467.388	559.423	633.289	572.613	577.087	538	541.294
7982840	3R-aminononanoic acid	Fatty Acyls [FA]	22.4764	25.1515	19.0958	30.557	29.3041	27.2319	27.1587	38.2846
7850396	3S,7S-dimethyl-2S-tetradecanol	Fatty Acyls [FA]	708.464	685.134	427.287	487.31	396.843	403.399	271.985	269.517
7982690	3S-hydroxy-pentadecanoic acid	Fatty Acyls [FA]	32.1165	40.5746	54.0093	46.0601	135.276	109.543	118.934	151.224
123060561	3Z,6Z,9Z,12Z,15Z,19Z,22Z,25Z,28Z-Hentriacontanonaene	Fatty Acyls [FA]	108.14	157.882	187.173	247.728	90.6634	168.655	101.072	155.884
7982232	3Z,7Z-octadecadienoic acid	Fatty Acyls [FA]	11889.3	12931.5	18314.7	17088.2	30921.7	28458.2	25889.4	31189.9
7982190	3Z,9Z-hexadecadienoic acid	Fatty Acyls [FA]	59.8237	21.2665	126.264	22.1897	423.408	204.629	262.415	3.79083
7850047	4,8,12,15,19-docosapentaenoic acid	Fatty Acyls [FA]	25.997	19.9992	37.2217	26.0901	21.261	16.0334	27.6348	10.819
7982092	4,8,12-trimethyl-tridecanoic acid	Fatty Acyls [FA]	92.5103	106.149	139.951	51.9063	80.9175	48.5942	96.1785	52.9914
85291401	4-carboxy-2-hydroxy-cis,cis-muconic acid	Fatty Acyls [FA]	3.38219	4.24491	7.47076	8.33056	27.7569	38.023	50.3947	19.3217
85291596	4E,6Z,10Z-Hexadecatrien-1-ol	Fatty Acyls [FA]	250.032	215.918	288.61	108.699	111.063	90.1287	121.071	259.767
7850445	4-octenal	Fatty Acyls [FA]	1228.77	1042.47	218.312	119.199	711.209	132.821	45.5274	507.502
7982769	4-oxo-docosanoic acid	Fatty Acyls [FA]	40.4027	28.7647	37.7784	24.2128	33.3951	12.3383	5.69348	10.7507
24701457	4Z,7Z,10Z-octadecatrienenitrile	Fatty Acyls [FA]	262.566	222.367	303.62	262.833	102.228	110.426	153.403	200.951
85291871	4Z,8-Nonadienal	Fatty Acyls [FA]	1174.96	1081.15	446.601	225.071	1016.94	320.291	209.725	1069.46
7982260	5,8,11-octadecatrienoic acid	Fatty Acyls [FA]	246.04	184.431	271.957	277.388	124.932	155.541	136.368	288.293
7850420	5-hexenal	Fatty Acyls [FA]	181.723	163.739	90.5628	66.6584	167.996	66.4427	36.922	188.448
7982104	5R-methyl-decanoic acid	Fatty Acyls [FA]	353.977	223.788	110.456	142.919	2.28149	90.8957	18.3454	105.861
123060262	5S-HETE di-endoperoxide	Fatty Acyls [FA]	137.307	120.647	55.4272	159.995	11.9116	104.361	78.463	37.8437
7982325	5Z,13Z-docosadienoic acid	Fatty Acyls [FA]	193.255	157.718	515.562	189.554	429.007	400.2	388.448	330.124
7982348	5Z,9Z,19Z-hexacosatrienoic acid	Fatty Acyls [FA]	365.711	368.652	421.95	523.264	324.058	384.293	377.667	340.343
160779792	5Z,9Z-triacontadienoic acid	Fatty Acyls [FA]	35.7886	39.876	158.779	5.0162	133.733	93.7282	130.229	84.1593
7982290	5Z-eicosenoic acid	Fatty Acyls [FA]	471.119	241.47	222.67	266.846	112.135	185.865	100.758	249.213
7982215	5Z-octadecenoic acid	Fatty Acyls [FA]	119.75	81.0689	195.59	139.082	324.734	368.456	297.435	421.478
7850039	6,10,14,18-eicosatetraenoic acid	Fatty Acyls [FA]	56.817	58.1457	54.9785	66.5966	31.5021	34.262	50.6961	21.076
49703509	6-[5]-ladderane-1-hexanol	Fatty Acyls [FA]	2264.29	2140.16	2369.15	2810.23	623.877	959.918	1082.38	1246.5
135635991	6-bromo-docosa-5E,9Z-dienoic acid	Fatty Acyls [FA]	1200.4	1246.69	1562.49	874.989	419.121	565.621	975.207	724.389
135635993	6-bromo-tetracosa-5E,9Z-dienoic acid	Fatty Acyls [FA]	1120.64	1543.78	1103.73	1380	1819.1	1323.35	2040.11	1652.85
14710762	6E,8E,12E-Hexadecatrien-10-ynoic acid	Fatty Acyls [FA]	34.0487	35.6901	35.5563	44.7318	24.7509	15.5618	25.1304	10.6181
135636166	6-HODE	Fatty Acyls [FA]	6.0098	19.1718	45.0506	42.1471	49.454	41.6664	35.38	37.6678
4265952	6-keto-PGF1alpha	Fatty Acyls [FA]	3546.71	3187.19	3472.97	4761.4	2920.08	3091.86	3533.66	2181.06
135638003	6R,7S-epoxy-3Z,9Z-heptadecadiene	Fatty Acyls [FA]	347.147	298.367	362.865	1450.51	544.873	739.617	331.596	5655.27
135636363	6Z,9Z-Eicosadien-11-ol	Fatty Acyls [FA]	96.4814	102.47	98.2535	112.937	62.3385	60.4525	76.5013	37.0721
85291279	6Z-Nonenoic acid	Fatty Acyls [FA]	1743.07	1441.18	985.545	339.939	1909.49	812.224	398.284	2605.9
LMFA01100062	7,8-diaminononanoic acid	Fatty Acyls [FA]	31.1157	22.7921	67.4149	166.987	12.2736	107.132	108.397	46.8476
7982508	7-tridecenoic acid	Fatty Acyls [FA]	51.1436	49.9665	58.7629	70.6619	26.4033	28.0817	41.646	13.7221
85291603	7Z,11Z-Hexadecadien-1-ol	Fatty Acyls [FA]	1044.2	986.85	1028	848.656	336.301	473.292	684.202	693.412
135637950	7Z-Tricosen-11-one	Fatty Acyls [FA]	91.6083	106.012	160.722	250.088	258.852	454.09	242.436	497.742
4265948	8-(5-hexyl-furan-2-yl)-octanoic acid	Fatty Acyls [FA]	447.009	687.473	651.572	878.809	670.196	703.437	463.14	986.095
135637595	8,24-Tritricontadiene	Fatty Acyls [FA]	97.7554	100.718	164.282	97.4416	289.05	220.071	193.143	285.622
14710852	8E-Heptadecenedioic acid	Fatty Acyls [FA]	150.864	760.156	87.0349	271.208	305.677	199.077	67.1942	7685.91
135636177	8-hydroxy-9,11-octadecadiynoic acid	Fatty Acyls [FA]	149.21	141.776	376.168	522.269	857.013	1078.98	624.701	314.576
4266160	8-iso-PGF3alpha	Fatty Acyls [FA]	26943.2	22555.4	9933.59	5781.29	22174.8	6986.38	3617.9	22698.7
7982296	8Z,11Z-eicosadienoic acid	Fatty Acyls [FA]	1451.08	1426.93	2008.57	1283.5	3423.28	2953.15	2443.36	3245.54
85291260	8Z-Decene-4,6-diynoic acid	Fatty Acyls [FA]	52.9967	37.3205	34.1997	42.0977	10.5794	15.6748	22.6854	20.4264
135635950	9,10-dichloro-octadecanoic acid	Fatty Acyls [FA]	104.905	84.3491	45.7229	25.1827	248.145	48.6223	35.74	549.373
135637598	9,10-Hentriacontadiene	Fatty Acyls [FA]	152.343	173.702	297.235	112.291	394.844	453.513	334.676	435.853
7850326	9,12-dimethoxy-13-hydroxy-10-octadecenoic acid	Fatty Acyls [FA]	1279.07	1165.06	504.345	127.972	833.451	283.166	50.7904	1073.94
135637611	9,25-Pentatricontadiene	Fatty Acyls [FA]	246.13	206.224	309.458	281.195	582.278	467.942	352.583	566.875
135637612	9,27-Heptatricontadiene	Fatty Acyls [FA]	353.426	327.758	438.148	499.597	688.308	1001.17	516.226	874.872
LMFA05000636	9-dodecen-1-ol	Fatty Acyls [FA]	61.2474	47.8871	103.476	104.743	88.8876	101.04	73.7021	114.41
135637614	9-Heneicosene	Fatty Acyls [FA]	204.537	758.429	95.0417	303.01	105.643	200.636	83.2995	472.527
135637616	9-Heptacosene	Fatty Acyls [FA]	501.857	581.572	238.823	170.375	206.951	280.498	206.435	185.258
14710776	9-hydroxy-7Z-Nonene-3,5-diynoic acid	Fatty Acyls [FA]	76.8516	59.748	53.2868	68.4903	26.9918	32.0186	23.395	33.2418
160779795	9-methoxy-heptadecanoic acid	Fatty Acyls [FA]	85.257	72.4537	77.4363	48.754	103.142	99.6891	54.7689	626.166
135637628	9-Nonadecene	Fatty Acyls [FA]	27568.6	129068	16789.9	117109	32516.3	64566.3	26568.2	50979.6
135637775	9-Octyleicosane	Fatty Acyls [FA]	67.3776	81.6824	88.6966	97.8145	123.171	94.6961	118.366	60.2024
135638033	9R,10S-Epoxy-6Z-eicosene	Fatty Acyls [FA]	178.707	121.937	147.941	313.084	10.7576	191.268	24.4662	488.481
7982857	9R-hydroxy-5E,7Z,11Z,14Z-eicosatetraenoic acid	Fatty Acyls [FA]	1159.01	1571.35	454.891	391.986	1337.23	463.066	471.438	772.356
135638047	9S,10R-Epoxy-3Z,6Z-heneicosadiene	Fatty Acyls [FA]	184.7	197.566	233.609	212.903	136.365	136.924	180.74	122.444
85291975	9Z-Nonadecenal	Fatty Acyls [FA]	196.276	1019.14	119.827	1061.03	226.356	556.217	259.376	291.035
LMFA08010016	acetoacetamide	Fatty Acyls [FA]	45.8913	62.7767	54.2319	36.5859	39.1849	22.0975	50.4829	21.3155
LMFA07070051	Acylcarnitine C18:0	Fatty Acyls [FA]	1147.79	798.48	397.661	543.274	24.4339	296.322	111.079	250.249
24701175	alpha,alpha'-Trehalose 6-mycolate	Fatty Acyls [FA]	5869.77	6673.51	9302.07	4163.7	6715.34	4503.81	7776.92	5303.8
LMFA08020165	Anacyclin	Fatty Acyls [FA]	323.196	295.505	666.864	1983.64	148.262	472.942	382.432	456.925
4265937	Arachidonic Acid (d8)	Fatty Acyls [FA]	88.5507	45.9365	70.1037	86.9051	39.6174	54.4015	31.5617	11.5175
123060556	Arachidonoyl Serotonin	Fatty Acyls [FA]	168.5	431.242	151.663	272.571	548.848	321.244	406.393	1164.12
85291990	Arachidonoyl-EA(d8)	Fatty Acyls [FA]	1078.28	1129.36	1231.95	1364.95	1015.58	933.35	1073.46	1021.75
135636501	Arachidyl linoleate	Fatty Acyls [FA]	161.211	174.083	67.9362	67.5568	95.2335	108.348	63.847	43.597
LMFA07010788	Ascorbyl palmitate	Fatty Acyls [FA]	29.7274	54.3165	74.9787	86.2665	8.8912	49.0609	33.6785	29.0623
LMFA05000639	Avocadene	Fatty Acyls [FA]	2426.29	2476.32	3115.19	2234.03	2973.55	2199.78	2801.46	1930.69
LMFA05000640	Avocadene 1-acetate	Fatty Acyls [FA]	1076.73	1177.76	1326.64	893.294	632.363	624.816	979.249	759.025
LMFA05000642	Avocadene 4-acetate	Fatty Acyls [FA]	622.845	625.738	820.79	378.886	270.803	277.446	560.986	428.531
85291998	Behenoyl-EA	Fatty Acyls [FA]	151.688	94.4976	100.885	257.688	28.6813	149.75	37.98	313.966
123060109	C27:2	Fatty Acyls [FA]	229.751	334.561	354.76	87.2704	248.406	145.766	362.249	115.968
123060161	C28:6	Fatty Acyls [FA]	226.613	220.973	239.994	459.514	335.293	364.074	287.645	366.917
123060210	C29:2	Fatty Acyls [FA]	3783.12	4819.83	5942.35	3886.71	3918.95	3619.11	7082.45	2641.72
123060150	C34:4	Fatty Acyls [FA]	754.495	694.127	1161.35	1081.27	2402.05	1654.11	1686.29	1843.5
123060152	C38:4	Fatty Acyls [FA]	817.749	807.368	1039.69	1185.36	1689.21	1584.82	1216.67	1926.23
123060500	Capsaicin	Fatty Acyls [FA]	469.061	367.019	208.397	47.1385	461.543	214.746	120.569	490.642
123060251	Ceriporic acid B	Fatty Acyls [FA]	81.0798	111.593	118.694	36.7191	146.788	71.926	75.0711	600.582
123060253	Ceriporic acid C	Fatty Acyls [FA]	20488.5	19801.9	21376.1	23792.5	6634.33	8785.1	10697.1	11300.8
7849688	Ceroplastic acid	Fatty Acyls [FA]	355.249	344.238	539.725	313.811	728.929	563.605	530.596	587.514
85291233	Cerotic acid(d3)	Fatty Acyls [FA]	3163.36	2889.27	944.73	739.297	1862.98	650.385	146.376	2060.53
LMFA06000260	cis-11-Hexadecenal	Fatty Acyls [FA]	174.227	168.518	326.707	148.789	389.054	457.136	349.084	446.846
LMFA05000648	cis-4-Decenol	Fatty Acyls [FA]	44.022	55.9193	38.4932	72.4449	96.2312	52.4132	92.8297	52.1138
135637053	Cucujolide VIII	Fatty Acyls [FA]	890.087	775.985	369.628	226.929	390.035	199.306	23.2038	665.024
LMFA07010826	Decanoylcholine	Fatty Acyls [FA]	73.7918	90.3515	186.304	82.5136	497.773	627.602	657.513	821.086
LMFA07050313	decanoyl-CoA	Fatty Acyls [FA]	212.668	431.362	417.093	1122.69	111.472	323.697	173.91	375.04
LMFA08020169	Deferoxamine	Fatty Acyls [FA]	316.587	378.152	330.45	1966.42	1124.36	1005.36	674.531	148.304
4266029	delta-12-PGD2	Fatty Acyls [FA]	2171.99	2159.94	806.922	495.739	2394.95	606.665	252.872	1853.23
7850371	Depdecin	Fatty Acyls [FA]	20.0113	20.165	20.9968	4.60314	10.6864	9.67289	12.11	15.7498
85291357	dihydroxy-fumaric acid	Fatty Acyls [FA]	82.1265	80.3976	62.7058	99.8568	78.598	73.7093	91.5455	84.6415
LMFA05000652	docebenone	Fatty Acyls [FA]	250745	219880	102496	57131.6	189316	69647.4	29447.8	215539
123060436	Dotriacontanol	Fatty Acyls [FA]	224.575	278.423	51.6367	21.5551	84.6419	137.267	78.5045	45.7999
135636284	Egregiachloride C	Fatty Acyls [FA]	1856.26	1747.39	696.989	226.069	1552.92	508.271	381.706	1665.86
49703516	Eicosanoyl-EA	Fatty Acyls [FA]	986.626	975.427	1121.49	1152.1	700.16	717.158	558.684	794.532
135636000	Ethyl 16-hydroxy-18-bromo-8E,17E19Z-tricosatrien-4,6-diynoate	Fatty Acyls [FA]	263.056	220.074	215.961	436.442	324.966	377.499	241.644	255.895
135638063	Ethyl 3-O-beta-D-glucopyranosyl-butanoate	Fatty Acyls [FA]	28.2549	25.7121	29.3003	3.46431	63.6305	89.9332	44.3016	72.3432
135636833	ethyl 9Z-tetradecenoate	Fatty Acyls [FA]	3332.72	2523.49	572.822	399.26	1772.1	397.03	148.826	1544.7
LMFA07010876	Ethyl hydrogen fumarate	Fatty Acyls [FA]	237.302	265.804	188.039	221.099	148.048	130.912	203.073	141.707
LMFA07010879	Ethyl octynecarboxylate	Fatty Acyls [FA]	350.477	285.598	64.8244	4.46078	314.68	30.528	4.07885	334.933
135636824	formyl 2,6,10-trimethyl-dodecanoate	Fatty Acyls [FA]	1026.01	941.406	1198.99	1149.15	453.399	513.165	600.922	669.409
LMFA08020177	FR901464	Fatty Acyls [FA]	2842.27	3985.65	4036.33	4099.54	3476.91	2151.71	3941.67	2692.48
85291396	fumarylacetic acid	Fatty Acyls [FA]	24.606	15.5393	22.4849	64.8388	27.6134	38.7487	40.8454	17.8909
LMFA13010053	Glucosyl 25-hydroxyhexacosanoate	Fatty Acyls [FA]	841.555	830.041	900.556	635.459	244.873	291.612	438.126	439.483
85291388	Gorlic acid	Fatty Acyls [FA]	205.625	179.235	235.499	123.985	34.5593	70.6095	121.905	123.307
14710835	Heneicosanedioic acid	Fatty Acyls [FA]	594.565	602.326	763.803	417.647	306.115	322.605	540.108	499.706
123060455	Heneicosanyl palmitoleate	Fatty Acyls [FA]	38.4568	30.8255	48.0334	53.5302	122.113	170.619	86.3415	167.918
85291491	hentriacontan-1-ol	Fatty Acyls [FA]	352.555	398.111	652.792	264.876	861.062	962.428	793.033	997.668
LMFA07070067	Heptadecanoyl carnitine	Fatty Acyls [FA]	1459.24	1463.82	319.354	487.96	530.839	277.258	61.721	572.11
123060068	Hydroxyphthioceranic acid (C31)	Fatty Acyls [FA]	898.088	859.782	1416.31	898.583	2198.12	1600.25	1823.61	2000.68
123060069	Hydroxyphthioceranic acid (C33)	Fatty Acyls [FA]	301.237	432.393	652.268	331.805	699.226	694.621	724.472	698.849
123060070	Hydroxyphthioceranic acid (C34)	Fatty Acyls [FA]	9359.28	9899.33	15643.3	8372.92	12070.1	10047.9	10425.5	10014.9
123060071	Hydroxyphthioceranic acid (C36)	Fatty Acyls [FA]	347.65	373.85	506.052	128.502	481.873	383.042	392.912	446.906
LMFA08020182	IC202A	Fatty Acyls [FA]	1132.05	798.514	514.71	635.322	356.151	500.012	338.141	657.355
LMFA08020183	IC202B	Fatty Acyls [FA]	5617.02	4855.89	1816.24	1019.2	6132.05	1306.56	583.36	4866.97
LMFA08020184	IC202C	Fatty Acyls [FA]	93.7056	7.80518	235.859	130.641	1125.91	684.029	584.617	92.5559
LMFA07010915	Isobutyl 2-furanpropionate	Fatty Acyls [FA]	20.961	11.5662	32.8295	86.3274	34.8393	124.967	96.1176	80.3213
7849715	Isopentacosanoic acid	Fatty Acyls [FA]	1422.03	2746.71	2200.19	77.9035	805.484	550.622	2005.94	1621.72
4265951	Jasmonic acid	Fatty Acyls [FA]	1376.64	1638.51	880.848	763.089	314.262	400.848	434.47	312.062
LMFA08040058	Lauroyl diethanolamide	Fatty Acyls [FA]	9374.47	8667.91	2972.06	1927.67	4816.38	2234.81	577.457	5532.2
85292000	Lignoceroyl-EA	Fatty Acyls [FA]	996.692	955.402	1212.9	1380.73	953.512	1028.76	881.308	814.681
135636503	Linoleyl arachidate	Fatty Acyls [FA]	117.566	86.6073	78.9658	70.1725	95.7607	128.59	66.1899	103.697
135636482	Linoleyl linolenate	Fatty Acyls [FA]	137.622	95.7089	328.662	141.915	587.445	418.769	393.658	421.012
24701290	LTB4-d4	Fatty Acyls [FA]	46.1324	31.8859	84.0846	46.1261	46.4265	62.6025	57.1706	4.69716
123060445	Mayolene-16	Fatty Acyls [FA]	5212.29	5420.59	8322.12	6418.81	11216.3	8315.39	9302.72	9189.73
LMFA07010689	Mayolene-17	Fatty Acyls [FA]	285.008	368.719	353.645	326.85	323.794	377.858	433.817	419.355
123060444	Mayolene-18	Fatty Acyls [FA]	2637.51	3309.78	3293.85	2491.79	2704.57	2430.52	3312.51	2542.3
LMFA07010690	Mayolene-19	Fatty Acyls [FA]	67453.2	73596.4	78032.7	72010.9	61613.2	63174.1	77364.5	63263.4
LMFA07010691	Mayolene-20	Fatty Acyls [FA]	14501.9	14661.9	21845.4	14262.3	30505	22316.3	21963	24838.9
LMFA01031016	mediomycin B	Fatty Acyls [FA]	397.87	159.981	524.341	372.052	1866.15	1039.98	963.343	64.012
7850365	Melissyl alcohol	Fatty Acyls [FA]	80.6045	96.4382	8.63468	1.84892	22.2629	53.0204	26.1976	13.9073
7850094	methyl 11-(3,5-epidioxy-2-ethyl-cyclopentyl)-9-hydroperoxy-10-undecenoate	Fatty Acyls [FA]	66.7013	40.6194	59.9006	37.7707	444.948	151.877	203.098	14.6223
7850078	methyl 13-butylperoxy-9,11-octadecadienoate	Fatty Acyls [FA]	163.448	68.5744	73.2241	11.4044	203.268	48.1819	24.0855	4730.72
85292007	methyl 13-sophorosyloxydocosanoate	Fatty Acyls [FA]	346.287	319.926	608.407	238.175	335.725	390.39	395.001	236.553
135636012	Methyl 18,18-dibromo-9E,17-octadecadien-5,7-diynoate	Fatty Acyls [FA]	23.9459	19.5513	18.5917	15.7549	27.6627	16.4762	21.3432	25.9435
7850095	methyl 8-[3,5-epidioxy-2-(3-hydroperoxy-1-pentenyl)-cyclopentyl]-octanoate	Fatty Acyls [FA]	19431.1	15784	6446.08	3391.85	17049.2	4405.43	2082.05	16283.4
7850077	methyl 9-butylperoxy-10,12-octadecadienoate	Fatty Acyls [FA]	1024.48	1525.25	1067.19	304.504	735.883	563.812	1211.06	1304.17
LMFA07010962	Methyl hydrogen fumarate	Fatty Acyls [FA]	27.8876	33.0799	39.7021	131.049	29.1788	73.4748	60.1601	71.028
7850079	methyl-10-hydroperoxy-8E,12Z,15Z-octadecatrienoate	Fatty Acyls [FA]	927.945	823.396	913.611	622.584	475.567	580.888	648.8	601.736
123060235	Mevalonate-P	Fatty Acyls [FA]	32.4019	37.203	42.8139	143.826	41.8546	67.3735	78.1276	68.5957
LMFA05000682	Muricatacin	Fatty Acyls [FA]	63.5485	72.3376	78.9196	49.146	50.0009	45.2993	72.9789	48.1908
123060083	Mycolipanolic acid (C28)	Fatty Acyls [FA]	78.8959	63.3289	128.526	78.9388	173.678	188.643	209.158	171.615
85291988	Myristoyl-EA	Fatty Acyls [FA]	71.852	90.85	143.602	75.2328	166.113	222.484	243.415	260.929
7850572	N-(2'-(4-benzenesulfonamide)-ethyl) arachidonoyl amine	Fatty Acyls [FA]	2550.15	2490.85	4702.81	3110.9	2642.1	2866.49	4254.89	1928.29
74380253	N-(3-(hexadecanoyloxy)-heptadecanoyl)-L-ornithine	Fatty Acyls [FA]	122.511	119.614	216.759	22.3095	86.3368	49.4862	33.2818	55.489
7850569	N-(4-benzenesulfonamide) arachidonoyl amine	Fatty Acyls [FA]	825.765	817.174	685.562	926.209	475.281	573.421	559.241	330.65
123060541	N-arachidonoyl glutamine	Fatty Acyls [FA]	6092.7	13619.8	1755.27	2195.52	850.246	812.392	734.634	547.507
7850526	N-arachidonoyl glycine	Fatty Acyls [FA]	296.787	390.787	454.532	477.125	392.209	348.534	478.024	480.726
123060544	N-docosahexaenoyl glutamine	Fatty Acyls [FA]	654.503	729.263	314.883	335.919	452.865	384.605	204.072	419.215
123060552	N-oleoyl asparagine	Fatty Acyls [FA]	1590.41	1427.44	2122.58	366.338	48.0086	626.479	902	1229.57
74380332	N-oleoyl glycine	Fatty Acyls [FA]	91.6292	127.421	138.591	33.1183	92.1273	79.4384	113.869	109.461
123060511	N-oleoyl tryptophan	Fatty Acyls [FA]	3069.78	2810.47	2626.51	3188.98	898.424	1327.96	1824.84	1876
LMFA07010977	Nonyl isovalerate	Fatty Acyls [FA]	39.2003	41.7398	84.6657	45.7226	24.3076	38.9733	70.2445	21.8758
123060542	N-palmitoyl glutamine	Fatty Acyls [FA]	70.6699	85.8038	15.5387	46.6487	32.3192	85.1282	37.6852	324.042
123060516	N-palmitoyl serine	Fatty Acyls [FA]	61.4212	48.3111	96.5865	95.103	55.0177	99.6908	76.4073	37.8217
7850565	N-propyl-16,16-dimethyl-5Z,8Z,11Z,14Z-docosatetraenoyl amine	Fatty Acyls [FA]	15.0314	34.7526	71.53	2.7086	22.2572	7.20312	50.5776	4.46608
123060551	N-stearoyl arginine	Fatty Acyls [FA]	1389.95	1056.66	366.844	165.823	951.73	227.848	66.0448	804.721
123060521	N-stearoyl GABA	Fatty Acyls [FA]	285.676	255.702	251.304	430.085	128.77	260.49	153.55	229.591
123060545	N-stearoyl glutamine	Fatty Acyls [FA]	36.6801	26.5716	122.004	30.1194	219.411	210.471	160.032	322.299
LMFA07070088	O-arachidonoylcarnitine	Fatty Acyls [FA]	67.1146	82.4306	100.23	98.7552	78.9721	59.1887	88.1378	38.3319
4266215	O-hexanoyl-adenosine monophosphate	Fatty Acyls [FA]	48.372	50.6065	45.5746	56.4464	14.8405	17.5364	14.3781	18.1556
LMFA05000684	Oleyl alcohol	Fatty Acyls [FA]	109.661	80.2354	96.7871	115.083	20.5662	101.513	33.6331	103.268
135636512	Oleyl behenate	Fatty Acyls [FA]	162.629	188.937	149.222	248.409	266.008	393.377	167.257	411.949
135636486	Oleyl linolenate	Fatty Acyls [FA]	1332.46	1328.78	1914.83	1896.81	2958.56	2403.56	2226.61	3046.79
LMFA07070100	O-sebacoylcarnitine	Fatty Acyls [FA]	55.8073	13.2108	111.897	51.9051	63.384	80.9271	78.5164	21.6477
LMFA07070101	O-succinylcarnitine	Fatty Acyls [FA]	48.9626	25.013	27.2379	39.1919	230.471	104.416	107.864	9.0015
135636506	Palmitoleyl behenate	Fatty Acyls [FA]	145.964	126.118	224.808	15.4612	128.406	98.2186	47.6784	117.871
135636468	Palmityl linoleate	Fatty Acyls [FA]	186.983	253.72	412.493	135.259	286.07	249.658	267.267	207.11
LMFA01031018	penta-2,4-dienoic acid	Fatty Acyls [FA]	77.9491	109.34	106.741	143.281	121.394	121.088	142.622	103.597
85291979	Pentanal	Fatty Acyls [FA]	1245.91	1269.71	1283.09	2638.73	524.228	1238.68	1205.61	1041
7850370	Persin	Fatty Acyls [FA]	866.103	802.835	897.38	822.709	260.456	367.133	424.629	417.836
4266038	PGF2alpha methyl ester	Fatty Acyls [FA]	1948.04	1889.07	2092.87	1517.93	579.447	844.364	1232.61	1280.67
4266007	PGF2alpha methyl ether	Fatty Acyls [FA]	4483.74	4632.54	4740.13	3579.9	1936.59	2430.64	3283.93	3386.38
4266006	PGF2alpha-1,15-lactone	Fatty Acyls [FA]	16207.3	13360.2	5809.08	3462.73	14540.2	4228.83	2041.49	13102
4266024	PGF2alpha-11-acetate	Fatty Acyls [FA]	1538.58	1559.3	493.699	275.616	1755.05	422.082	131.414	1281.92
4266025	PGF2alpha-11-acetate methyl ester	Fatty Acyls [FA]	5976.45	5636.59	1991.88	1197.76	6374.66	1485.24	593.2	4778.72
126522481	PGH2-EA	Fatty Acyls [FA]	597.75	923.669	39.9363	32.7628	641.356	72.6342	47.6541	399.605
24701288	PGJ3	Fatty Acyls [FA]	77.2542	145.582	104.653	51.826	139.543	132.158	125.808	380.67
LMFA05000691	phenolic phthiocerol	Fatty Acyls [FA]	21899.8	22420.5	30856.5	19871.8	22473.9	18455.7	26537.6	20543.2
LMFA05000692	phthiocerol	Fatty Acyls [FA]	173.293	179.695	110.368	267.036	91.7213	158.623	159.151	55.0975
LMFA07011001	Propyl 2,4-decadienoate	Fatty Acyls [FA]	26.5118	34.6533	51.6663	33.4812	20.0153	13.8099	27.0347	6.80012
LMFA07011014	Rhodinyl isovalerate	Fatty Acyls [FA]	101.71	139.438	200.411	276.689	260.58	444.679	287.386	477.728
LMFA01020395	S-(2-carboxypropyl)-Cysteamine	Fatty Acyls [FA]	128.197	111.108	117.192	121.44	111.994	124.455	136.558	112.057
LMFA05000697	Safynol	Fatty Acyls [FA]	115.394	120.071	99.2385	132.404	65.6932	75.6956	99.6245	55.0052
135637067	S-cucujolide V	Fatty Acyls [FA]	15.8594	28.598	34.558	57.0764	39.3207	38.3672	48.4447	28.025
LMFA07070106	Stearidonyl carnitine	Fatty Acyls [FA]	21.8207	17.5803	30.0952	31.2016	19.7995	11.2471	22.1976	5.92753
LMFA07011021	Stearoyllactic acid	Fatty Acyls [FA]	1439.71	1533.43	1743.49	1089.75	983.662	886.168	1459.73	1242.03
135636493	Stearyl linoleate	Fatty Acyls [FA]	513.249	544.197	240.022	355.012	263.718	319.552	242.327	223.039
85291384	Sterculynic acid	Fatty Acyls [FA]	552.234	573.974	638.826	696.985	357.841	272.925	468.706	245.565
123060458	Tetracosanyl palmitoleate	Fatty Acyls [FA]	50.9525	42.029	34.1034	17.7739	63.0362	22.3711	18.0283	4.86367
LMFA07070107	Tetradecanoylcarnitine	Fatty Acyls [FA]	620.15	623.823	939.25	717.687	1125.39	857.45	929.74	477.812
LMFA01050527	threo-9,10-Dihydroxystearic acid	Fatty Acyls [FA]	208.286	91.7548	150.225	178.142	192.622	188.494	92.9488	3838.88
LMFA07050385	trans-2-octadecenoyl-CoA	Fatty Acyls [FA]	199.409	94.2267	101.357	92.1226	72.6078	74.7469	48.3587	84.4076
14710841	Triacontanedioic acid	Fatty Acyls [FA]	509.156	446.813	817.519	614.26	941.753	825.853	798.861	725.787
123060457	Tricosanyl palmitoleate	Fatty Acyls [FA]	57.8614	63.1855	49.8201	109.11	127.566	190.274	81.5454	204.739
7850488	tridecanal	Fatty Acyls [FA]	391.204	331.007	623.324	351.087	471.894	431.196	460.416	338.953
49703528	1-(14-methyl-pentadecanoyl)-2-(8-[3]-ladderane-octanyl)-sn-glycerol	Glycerolipids [GL]	204.823	178.715	235.428	198.148	558.48	391.117	350.103	448.369
49703522	1-(9,14-dimethyl-pentadecanyl-2-(8-[3]-ladderane-octanyl)-sn-glycerol	Glycerolipids [GL]	361.634	304.422	431.292	493.001	421.504	489.976	451.078	258.601
LMGL01020032	1-Hexadecylglycerol	Glycerolipids [GL]	174.839	85.5321	56.172	185.43	87.5539	53.2079	3.20231	659.057
LMGL01020031	1-Oleylglycerol	Glycerolipids [GL]	28.1155	52.3568	93.1278	7.56551	121.148	103.814	92.3191	68.1827
74380375	2-(3-hydroxyphytanyl)-3-phytanyl-sn-glycerol	Glycerolipids [GL]	253.008	294.901	274.738	412.059	199.051	218.733	216.895	250.345
123060567	2-arachidonoyl glycerol-d5	Glycerolipids [GL]	137.49	137.043	113.518	144.614	128.783	49.2273	55.5144	2896.91
135638100	DG(12:0/20:1/0:0)	Glycerolipids [GL]	76.8028	91.6824	120.469	143.549	104.022	116.272	91.0343	108.753
135638103	DG(12:0/20:4/0:0)	Glycerolipids [GL]	58.5336	16.3924	234.935	39.9532	769.473	301.341	430.666	2.20562
135638104	DG(12:0/20:5/0:0)	Glycerolipids [GL]	46920.6	45006.8	48105.5	42461.2	34911.3	31645.6	41732.2	28886.7
135638106	DG(12:0/22:0/0:0)	Glycerolipids [GL]	3885.76	3785.73	4209.32	3138.4	3858.64	2686.32	3674.48	2938.41
135638111	DG(12:0/22:5/0:0)	Glycerolipids [GL]	58276.5	56320.2	66899.9	41610.9	21202.9	26143.5	37435.1	32320.6
135638083	DG(13:0/13:0/0:0)	Glycerolipids [GL]	32.7898	113.056	63.2942	76.8595	784.065	296.282	393.495	385.058
135638113	DG(13:0/16:0/0:0)	Glycerolipids [GL]	440.893	526.063	529.581	493.739	277.919	314.681	476.822	219.651
135638114	DG(13:0/16:1/0:0)	Glycerolipids [GL]	230.386	123.89	232.089	213.314	183.203	115.758	95.4048	157.681
135638119	DG(13:0/18:1/0:0)	Glycerolipids [GL]	181.767	214.884	459.527	194.83	715.942	667.638	980.941	751.916
135638123	DG(13:0/20:0/0:0)	Glycerolipids [GL]	2946.97	3215.46	3877.1	3218.47	2866.34	3244.22	3445.01	3089
135638124	DG(13:0/20:1/0:0)	Glycerolipids [GL]	312.601	274.281	533.328	366.086	1031.18	1002.64	792.514	955.588
135638127	DG(13:0/20:4/0:0)	Glycerolipids [GL]	1101.72	1171.74	1196.92	1269.58	3046.67	1555.46	1779.27	1670.79
135638137	DG(14:0/16:0/0:0)	Glycerolipids [GL]	141.361	134.562	223.628	169.738	297.286	297.946	326.847	321.338
135638143	DG(14:0/18:1/0:0)	Glycerolipids [GL]	47231.3	47373.5	48814	61752.9	32275	30457.6	36665.4	31299.9
135638144	DG(14:0/18:2/0:0)	Glycerolipids [GL]	1015.48	1023.55	1035.31	1462.73	491.409	427.953	485.056	1457.09
135638145	DG(14:0/18:3/0:0)	Glycerolipids [GL]	278.152	74.6301	496.182	116.845	624.25	452.671	561.317	51.268
135638151	DG(14:0/20:4/0:0)	Glycerolipids [GL]	70.6559	89.6086	123.426	123.555	137.374	204.832	145.027	135.452
135638152	DG(14:0/20:5/0:0)	Glycerolipids [GL]	4.21812	20.412	43.0636	24.5067	131.141	72.3089	63.7061	21.8832
135638157	DG(14:0/22:3/0:0)	Glycerolipids [GL]	1082.47	974.444	1850.45	1251.51	2384.98	1731.49	1787.54	2047.18
135638084	DG(14:1/14:1/0:0)	Glycerolipids [GL]	5.8308	20.0731	17.7725	5.02341	116.37	172.436	81.7391	224.074
135638161	DG(14:1/16:0/0:0)	Glycerolipids [GL]	51.0915	47.3762	93.0663	33.6753	84.2692	63.68	108.006	59.0556
135638165	DG(14:1/17:2/0:0)	Glycerolipids [GL]	2943.52	2978.29	3241.68	2679.48	2440.56	2226.94	2758.69	3712.6
135638169	DG(14:1/18:3/0:0)	Glycerolipids [GL]	231.532	250.751	314.535	357.191	36.6271	67.1537	87.7321	81.8548
135638172	DG(14:1/20:1/0:0)	Glycerolipids [GL]	6199.99	7345.92	8190.06	7857.03	7142.55	7307.33	7271.54	6781.78
135638176	DG(14:1/20:5/0:0)	Glycerolipids [GL]	392266	380356	411844	280823	144562	193061	274510	273755
135638179	DG(14:1/22:1/0:0)	Glycerolipids [GL]	3976.44	3657.22	3931.6	2521.2	871.024	1688.65	2552.95	2832.09
135638182	DG(14:1/22:4/0:0)	Glycerolipids [GL]	8273.36	9850.72	12377.3	12227.7	11978.1	14319.1	11847.8	10238.4
135638183	DG(14:1/22:5/0:0)	Glycerolipids [GL]	6084.03	7333.93	7706.52	11395.3	9167.02	11407.5	8210.32	9204.54
135638184	DG(14:1/22:6/0:0)	Glycerolipids [GL]	3.4515	13.4886	237.986	286.107	59.5502	243.113	147.166	281.426
14711162	DG(15:0/0:0/15:0)	Glycerolipids [GL]	8041.25	7329.54	2295.69	1797.37	5743.04	1769.12	972.311	4717.34
135638085	DG(15:0/15:0/0:0)	Glycerolipids [GL]	133.545	118.252	76.4023	49.904	80.4921	78.4603	49.2415	138.268
135638185	DG(15:0/16:0/0:0)	Glycerolipids [GL]	6571.12	6910.25	8378.97	7875.26	8337.85	10156.7	8970.31	9370.57
135638187	DG(15:0/17:0/0:0)	Glycerolipids [GL]	360.579	718.897	173.489	253.145	3692.39	294.837	137.913	20035.3
135638189	DG(15:0/17:2/0:0)	Glycerolipids [GL]	20.0856	18.43	21.8226	5.20641	26.2486	31.3773	20.3553	34.272
135638191	DG(15:0/18:1/0:0)	Glycerolipids [GL]	25.4672	35.0489	41.5257	16.8996	34.112	26.598	34.7418	86.8303
135638194	DG(15:0/19:0/0:0)	Glycerolipids [GL]	246.328	297.674	447.08	60.0727	404.319	202.336	451.797	232.2
135638209	DG(15:1/16:0/0:0)	Glycerolipids [GL]	308.79	326.161	520.552	335.766	746.685	567.03	661.803	572.673
135638211	DG(15:1/17:0/0:0)	Glycerolipids [GL]	6.08661	4.08236	3.09287	1.94865	149.015	11.4114	7.03311	2686.67
135638215	DG(15:1/18:1/0:0)	Glycerolipids [GL]	235.688	250.146	392.179	351.017	649.891	1100.52	840.188	921.206
135638217	DG(15:1/18:3/0:0)	Glycerolipids [GL]	5031.37	5044.34	5391.03	5772.89	2018.14	2665.98	3180.13	4065.25
135638218	DG(15:1/19:0/0:0)	Glycerolipids [GL]	160.417	232.703	153.172	51.1382	1023.23	204.881	96.2544	13539
135638228	DG(15:1/22:2/0:0)	Glycerolipids [GL]	615.218	584.754	807.56	945.916	1096.82	1469.2	1132.88	1276.18
4266239	DG(16:0/16:0/0:0)	Glycerolipids [GL]	93.1546	290.006	124.468	87.5629	219.737	130.254	45.1386	2014.25
14710862	DG(16:0/16:1/0:0)	Glycerolipids [GL]	225.604	228.038	600.687	214.53	334.814	338.991	456.055	185.078
14710864	DG(16:0/17:0/0:0)	Glycerolipids [GL]	55.4123	40.6723	115.534	49.3809	57.5799	73.4967	61.5086	5.03586
14710866	DG(16:0/17:1/0:0)	Glycerolipids [GL]	885.197	828.719	1003.62	848.596	569.171	394.594	630.537	458.841
4266236	DG(16:0/18:1/0:0)	Glycerolipids [GL]	38401.3	38801.7	42514.3	29778.8	37072.3	29375	43918.8	28449.1
14710900	DG(16:0/20:1/0:0)	Glycerolipids [GL]	90.8086	73.5652	138.584	75.4071	718.53	1461.32	297.292	1504.12
14710907	DG(16:0/20:2/0:0)	Glycerolipids [GL]	12320	12639.8	13007.7	14087.5	9236.82	9829.28	11601.8	9835.22
14710914	DG(16:0/20:3/0:0)	Glycerolipids [GL]	6906.04	7067.01	7596.69	8229.8	6082.01	5901.42	7516.45	5873.01
14710922	DG(16:0/20:4/0:0)	Glycerolipids [GL]	7433.89	9351.73	10287.2	7003.51	6437.18	6096.15	9204.72	8504.88
14710930	DG(16:0/20:5/0:0)	Glycerolipids [GL]	154.742	145.788	213.821	211.288	325.321	336.691	225.612	380.46
14710990	DG(16:0/22:4/0:0)	Glycerolipids [GL]	1892.38	2097.11	2146.11	1808.9	1840.53	1557.6	1802.9	4101.14
14711002	DG(16:0/22:5/0:0)	Glycerolipids [GL]	313.27	187.766	310.895	212.163	175.65	152.683	301.355	140.553
14711169	DG(16:1/0:0/16:1)	Glycerolipids [GL]	19187.5	21175.3	22172.3	27454	14213.1	17309.1	18354.4	18158.7
14710863	DG(16:1/16:1/0:0)	Glycerolipids [GL]	349.472	445.96	500.654	295.448	293.315	209.52	356.013	776.69
14710871	DG(16:1/17:2/0:0)	Glycerolipids [GL]	569.107	552.183	1061.58	838.136	1570.94	1577.87	1300.75	1679.58
14710878	DG(16:1/18:1/0:0)	Glycerolipids [GL]	684.26	709.898	991.782	425.043	662.199	486.794	861.141	1743.38
14710883	DG(16:1/18:2/0:0)	Glycerolipids [GL]	141.219	89.3578	244.43	286.33	299.894	305.921	219.275	111.263
14710887	DG(16:1/18:3/0:0)	Glycerolipids [GL]	37934.8	37054.3	46161.5	29044.7	21217.6	22144.9	33216.7	27905.6
14710929	DG(16:1/20:4/0:0)	Glycerolipids [GL]	1447.25	1599.52	1699.63	1825.7	2006.07	2001	2539.86	1797.13
14710938	DG(16:1/20:5/0:0)	Glycerolipids [GL]	498.733	594.706	694.173	647.558	1236.83	606.78	842.012	528.52
14710947	DG(16:1/21:0/0:0)	Glycerolipids [GL]	213.986	206.84	327.786	233.711	615.367	557.312	671.054	503.037
14710989	DG(16:1/22:2/0:0)	Glycerolipids [GL]	1056.51	949.619	1588.56	1238.79	2722.68	2245.31	1960.35	2554.91
14711001	DG(16:1/22:4/0:0)	Glycerolipids [GL]	5625.56	5136.1	6919.88	6769.61	4763.3	5457.06	5475.13	4426.34
14711026	DG(16:1/22:6/0:0)	Glycerolipids [GL]	171.871	178.611	186.549	175.57	24.662	31.7428	31.1957	150.921
14710892	DG(17:0/18:3/0:0)	Glycerolipids [GL]	5129.98	5277.25	8412.01	7648.65	12847	12313.1	10647.7	12789.5
14710965	DG(17:1/21:0/0:0)	Glycerolipids [GL]	35.9056	46.7035	72.3679	180.427	139.128	154.58	105.172	209.605
14711024	DG(17:1/22:4/0:0)	Glycerolipids [GL]	1259.93	1168.02	1256.81	1692.75	1006.59	1838.82	1232.74	508.548
14711036	DG(17:1/22:5/0:0)	Glycerolipids [GL]	551.575	615.073	338.184	1020.6	456.807	837.286	382.504	530.923
14711048	DG(17:1/22:6/0:0)	Glycerolipids [GL]	452.707	412.888	308.022	458.618	169.446	323.554	157.12	2483.96
14710910	DG(17:2/19:0/0:0)	Glycerolipids [GL]	111.426	111.372	141.18	176.734	225.801	308.799	169.686	323.733
14710918	DG(17:2/20:0/0:0)	Glycerolipids [GL]	26.7015	15.4545	108.768	6.08493	321.121	236.635	309.114	39.3073
14710944	DG(17:2/20:3/0:0)	Glycerolipids [GL]	77.4043	98.2319	112.479	47.0197	50.136	57.3996	59.2983	133.008
14710964	DG(17:2/20:5/0:0)	Glycerolipids [GL]	9537.61	8946.68	2337.25	1600.72	6615.71	1698.87	493.384	5717.49
14711170	DG(18:0/0:0/18:0)	Glycerolipids [GL]	355.488	488.769	477.159	458.349	347.516	461.382	399.084	287.002
4266233	DG(18:0/16:0/0:0)	Glycerolipids [GL]	351.086	445.83	470.238	409.655	361.483	360.698	282.008	978.67
14710895	DG(18:0/18:1/0:0)	Glycerolipids [GL]	572.352	426.205	459.863	466.035	2196.8	1829.17	540.778	7030.52
14710902	DG(18:0/18:2/0:0)	Glycerolipids [GL]	424.382	525.172	502.682	753.993	519.672	539.803	672.549	303.924
14710909	DG(18:0/18:3/0:0)	Glycerolipids [GL]	281.523	302.354	298.238	495.063	1124.39	3104.61	765.148	2595.82
14710917	DG(18:0/19:0/0:0)	Glycerolipids [GL]	559.302	695.167	846.913	896.025	807.278	850.166	759.977	483.556
14710908	DG(18:1/18:2/0:0)	Glycerolipids [GL]	810.752	934.605	1342.88	643.896	1494.69	1418.41	1303.48	1009.78
14710916	DG(18:1/18:3/0:0)	Glycerolipids [GL]	7583.93	9224.35	11178	9532.68	10197.9	11506.6	10321.2	8377.74
14710942	DG(18:1/20:1/0:0)	Glycerolipids [GL]	391.255	450.003	401.609	532.19	1625.76	4222.33	1000.93	3588.37
14710962	DG(18:1/20:3/0:0)	Glycerolipids [GL]	84.0714	103.508	166.817	127.537	109.852	93.7841	130.974	22.0627
14710996	DG(18:1/21:0/0:0)	Glycerolipids [GL]	94.7337	156.453	227.789	131.261	239.357	253.357	188.672	75.2589
14710915	DG(18:2/18:2/0:0)	Glycerolipids [GL]	121842	123099	156662	111884	106456	106451	143676	103602
14710923	DG(18:2/18:3/0:0)	Glycerolipids [GL]	3538.68	4068.8	4552.21	4075.51	3429.97	4218.06	4550.2	3391.96
14710932	DG(18:2/19:0/0:0)	Glycerolipids [GL]	661.015	792.271	905.176	941.975	603.061	1007.11	959.376	334.056
14710951	DG(18:2/20:1/0:0)	Glycerolipids [GL]	996.671	1164.53	990.995	1450.88	4156.13	10586.5	3083.85	8844.28
14710972	DG(18:2/20:3/0:0)	Glycerolipids [GL]	197.589	210.96	358.933	369.604	472.094	671.796	337.133	477.019
135638233	DG(18:3/16:0/0:0)	Glycerolipids [GL]	35324.9	37894.4	42641	30088.8	16874.6	16730.9	24831.2	18972.2
14710931	DG(18:3/18:3/0:0)	Glycerolipids [GL]	192.596	242.35	241.745	312.933	689.934	1185.95	488.627	937.259
14710950	DG(18:3/20:0/0:0)	Glycerolipids [GL]	719.038	825.074	657.714	1056.51	4472.49	11614.7	2920.62	9746.45
14710960	DG(18:3/20:1/0:0)	Glycerolipids [GL]	299.496	303.746	208.339	334.311	1959.87	4996.09	1230.05	4222.45
14710971	DG(18:3/20:2/0:0)	Glycerolipids [GL]	3661	3188.19	3106.01	4555.74	1009.52	1902.81	1478.72	1980.4
14710982	DG(18:3/20:3/0:0)	Glycerolipids [GL]	24482.7	23580.4	25565.6	23719.6	10221.6	12159.2	14469.3	15573.9
14711043	DG(18:3/22:1/0:0)	Glycerolipids [GL]	113.548	108.38	62.8925	92.2228	834.636	1938.11	592.537	1574.84
135638257	DG(18:4/16:0/0:0)	Glycerolipids [GL]	423.751	513.988	306.204	308.274	580.413	268.981	406.628	1302.65
135638258	DG(18:4/16:1/0:0)	Glycerolipids [GL]	185.379	198.457	306.233	131.905	401.801	193.443	261.237	187.277
135638262	DG(18:4/18:0/0:0)	Glycerolipids [GL]	2455.2	2655.19	3116.92	2860.69	2420.31	3109	2857.81	2505.14
135638263	DG(18:4/18:1/0:0)	Glycerolipids [GL]	24567.6	25745.5	43685.6	23938.3	26037.5	25399.7	36836.9	19707.8
135638264	DG(18:4/18:2/0:0)	Glycerolipids [GL]	282795	275366	299085	355611	93235.8	129027	145418	160391
135638265	DG(18:4/18:3/0:0)	Glycerolipids [GL]	743.962	833.599	343.731	49.2071	578.899	141.824	161.997	776.96
135638279	DG(18:4/22:5/0:0)	Glycerolipids [GL]	41.5589	54.0441	74.4286	82.1674	91.5387	108.308	116.353	65.3806
135638281	DG(19:1/16:0/0:0)	Glycerolipids [GL]	559.891	551.526	821.617	521.737	894.477	729.561	751.126	623.832
135638285	DG(19:1/17:2/0:0)	Glycerolipids [GL]	277.688	306.004	471.698	137.242	126.191	109.214	185.031	610.896
135638287	DG(19:1/18:1/0:0)	Glycerolipids [GL]	1327.25	1231.14	1708.37	1501.46	2077.58	1985.81	2029.79	926.267
135638288	DG(19:1/18:2/0:0)	Glycerolipids [GL]	482.26	538.86	604.442	935.698	472.512	656.752	652.947	319.638
14711122	DG(20:2/22:6/0:0)	Glycerolipids [GL]	3656.08	2665.18	3121.23	2527.87	2460.12	2460	1819.14	2280.49
14711070	DG(20:3/21:0/0:0)	Glycerolipids [GL]	250.069	1177.07	237.627	407.432	818.994	302.589	169.299	6570.46
14711127	DG(20:4/22:5/0:0)	Glycerolipids [GL]	463.642	773.794	968.209	1437.84	910.755	960.403	761.874	796.141
14711095	DG(21:0/21:0/0:0)	Glycerolipids [GL]	45.2281	53.6834	71.8412	99.2201	78.7492	83.9555	76.6337	22.8436
14711103	DG(21:0/22:0/0:0)	Glycerolipids [GL]	607.621	632.857	682.706	571.485	495.951	579.809	651.207	343.022
14711125	DG(21:0/22:2/0:0)	Glycerolipids [GL]	84.8459	95.4197	144.823	267.684	141.664	144.907	80.6446	190.061
14711151	DG(22:2/22:5/0:0)	Glycerolipids [GL]	3720.48	3740.53	3120.93	3294.12	1273.26	2043.1	2770.55	2668.96
14711157	DG(22:5/22:6/0:0)	Glycerolipids [GL]	604.42	907.662	993.474	625.053	688.617	705.692	912.967	1123.34
14711158	DG(22:6/22:6/0:0)	Glycerolipids [GL]	442.842	1051.49	99.2715	371.007	1109.72	199.499	76.5078	6829.12
4266240	DG(O-16:0/18:1)	Glycerolipids [GL]	1073.22	866.812	991.937	1235.08	2515.94	4039.28	1144.9	24119.3
4266241	DG(P-14:0/18:1)	Glycerolipids [GL]	282.325	457.948	84.2731	137.833	2366.7	193.983	51.8302	8625.12
123060588	DGDG(18:4/18:4)	Glycerolipids [GL]	866.02	928.393	619.61	834.601	498.615	662.434	608.199	609.637
123060578	DGDG(18:5/18:4)	Glycerolipids [GL]	380974	420501	581910	437300	429189	331490	420363	282609
123060596	MfGL-II	Glycerolipids [GL]	1056.18	1736.3	1714.54	1909.3	91635.5	25629.7	28615.2	1177.17
4266227	MG(18:2/0:0/0:0)	Glycerolipids [GL]	5070.86	5021.69	5649.99	4606.97	2801.06	3127.61	3972.89	3613.75
123060593	MGDG(16:0/18:1)	Glycerolipids [GL]	6158.58	6851.23	8731.45	4199.87	6838.18	4799.57	9288.3	4943.44
123060594	MGDG(16:0/18:2)	Glycerolipids [GL]	23604.2	25054.7	30198.4	15810.2	18353.6	15032.5	27740.6	19868.7
123060590	MGDG(18:0/18:2)	Glycerolipids [GL]	4951.05	5097.66	5224.68	4565.37	3800.96	3047.51	5748.4	6039.47
123060591	MGDG(18:2/18:2)	Glycerolipids [GL]	30368.1	28335	28987.4	29237.2	15333	18841.9	21732.7	41294.3
123060592	MGDG(18:2/18:3)	Glycerolipids [GL]	37243.5	34206.2	38242.6	39325	15229.6	21172.5	24740.9	24339.9
123060587	MGDG(18:3/16:3)	Glycerolipids [GL]	677941	670982	616717	573009	244198	384716	494490	467885
14713772	MGDG(18:3/18:3)	Glycerolipids [GL]	335948	315428	290108	429486	121023	174662	190500	183455
123060582	MGDG(18:3/18:4)	Glycerolipids [GL]	15998.1	16932.6	26599.4	12593.3	15886.3	11932.9	17758.3	11533.8
123060581	MGDG(20:5/18:3)	Glycerolipids [GL]	3740.9	3587.47	5801.85	3878.11	2660.09	2495.62	2817.83	2362.61
123060595	MGDG-O(16:3)	Glycerolipids [GL]	21306.7	21890	28057.3	16414.7	20185.6	21666.2	34128.3	17459.4
74380391	SQDG(16:0/14:0)	Glycerolipids [GL]	77446.1	72673.6	102619	66023.1	73325.8	63465.7	81579.3	67757.6
74380390	SQDG(16:0/16:0)	Glycerolipids [GL]	16034.8	16471.2	18739.8	15041.9	11820.1	11045.4	14956.7	12913.5
74380395	SQDG(22:5/16:1)	Glycerolipids [GL]	3451.89	3492.34	5463.58	3595.51	2291.99	2226.02	2704.47	2635.36
135638315	TG(12:0/12:0/14:1)	Glycerolipids [GL]	1112.53	1135.57	1288.16	1033.47	838.716	902.583	922.677	1213.67
135638334	TG(12:0/12:0/20:3)	Glycerolipids [GL]	348.572	386.242	333.77	370.891	232.089	326.199	360.197	199.24
135638928	TG(12:0/14:1/17:0)	Glycerolipids [GL]	37.7287	59.471	36.0822	6.59312	126.836	10.624	13.1917	493.348
135638952	TG(12:0/14:1/22:6)	Glycerolipids [GL]	7.48295	7.02939	5.28038	7.56314	80.2256	6.19632	4.89396	81.2104
135638985	TG(12:0/15:1/17:2)	Glycerolipids [GL]	2292.19	2230.57	3486.51	2721.26	3591.81	3229.45	2746.07	2093.34
135639038	TG(12:0/16:1/18:2)	Glycerolipids [GL]	452.271	469.874	831.491	504.678	817.727	675.266	620.367	361.475
135639388	TG(13:0/14:1/15:0)	Glycerolipids [GL]	164.182	578.722	37.2461	86.4816	2030.47	62.9554	25.2391	5780.27
135639389	TG(13:0/14:1/15:1)	Glycerolipids [GL]	1319.89	1912.38	1660.9	1408.75	1035.03	1212.92	1404.91	1408.31
135639394	TG(13:0/14:1/17:2)	Glycerolipids [GL]	33.0232	42.1746	16.5034	3.72835	788.529	13.9595	8.6735	9440.75
135639670	TG(13:0/18:3/18:4)	Glycerolipids [GL]	7.81074	8.48253	8.24436	10.0166	8.84979	5.73354	5.32076	6.23882
135640385	TG(14:1/17:0/22:4)	Glycerolipids [GL]	312.702	408.865	438.615	470.186	669.467	1017.76	569.627	1165.05
135640694	TG(15:0/16:0/17:2)	Glycerolipids [GL]	85.8928	67.6233	107.233	3.97547	160.503	97.3624	138.177	36.8135
135640997	TG(15:0/20:4/20:5)	Glycerolipids [GL]	305.95	232.98	285.542	146.473	674.812	402.67	520.176	829.995
135641042	TG(15:1/16:0/16:1)	Glycerolipids [GL]	87.3888	119.873	59.5885	95.0471	77.8107	68.285	89.0977	55.229
135641267	TG(15:1/18:4/22:1)	Glycerolipids [GL]	1059.23	1431.12	1633.36	2725.98	987.184	1264.4	817.7	1576.52
135641291	TG(15:1/19:1/20:3)	Glycerolipids [GL]	279.571	407.887	468.538	461.145	259.493	313.026	210.644	428.244
135641361	TG(15:1/20:5/22:3)	Glycerolipids [GL]	15.4021	18.5505	42.3167	34.3474	96.6813	143.849	80.3924	127.134
135641387	TG(15:1/22:3/22:4)	Glycerolipids [GL]	419.193	334.815	285.882	159.279	288.199	211.491	72.4701	353.609
14711344	TG(16:0/16:0/20:5)	Glycerolipids [GL]	519.51	700.057	830.669	852.64	773.033	629.12	571.236	860.076
14711373	TG(16:0/16:1/20:5)	Glycerolipids [GL]	6036.32	7612.91	7081.13	10846.7	16667.2	27734	12774.8	23521.6
4266255	TG(16:0/18:0/16:0)	Glycerolipids [GL]	582.321	1300.13	530.048	1241.92	2761.18	1132.59	503.737	13653
14711561	TG(16:0/18:1/20:5)	Glycerolipids [GL]	17832.1	20326.4	20718.2	23986.5	46720.6	64674.1	28738.7	71881.3
14712309	TG(16:0/19:0/22:6)	Glycerolipids [GL]	466.117	687.974	678.111	1049.83	256.553	502.433	269.233	600.737
14711643	TG(16:0/20:1/20:2)	Glycerolipids [GL]	9053.26	11071.8	10128.4	15359.2	35426.7	85104.1	23045.2	72919
14711768	TG(16:0/20:1/20:4)	Glycerolipids [GL]	15418.8	16712.1	11419.3	22927.4	92985.3	231719	59392.4	195354
14712678	TG(16:0/21:0/22:4)	Glycerolipids [GL]	58.4234	82.0217	63.5305	31.808	324.296	558.486	172.595	625.909
14711807	TG(16:1/16:1/22:6)	Glycerolipids [GL]	1402.09	1696.69	1748.24	1792.26	1583.24	1186.47	1473.97	2755.57
14711480	TG(16:1/17:0/21:0)	Glycerolipids [GL]	13009.2	16819.3	7624.53	4099.26	1109	2133.47	2174.58	934.996
14711605	TG(16:1/18:2/20:4)	Glycerolipids [GL]	25719.5	31898.9	31869	35750.6	48040.9	67582.5	41957.3	82762.3
14711999	TG(16:1/18:2/22:2)	Glycerolipids [GL]	70.8344	103.79	120.474	103.596	27.1764	81.1647	28.9435	58.3195
14712817	TG(16:1/22:1/22:2)	Glycerolipids [GL]	325.894	324.347	360.66	404.543	196.033	378.536	202.905	239.711
14712957	TG(16:1/22:2/22:2)	Glycerolipids [GL]	66.6921	91.0687	181.6	171.043	502.881	587.87	453.965	523.829
14713245	TG(16:1/22:4/22:6)	Glycerolipids [GL]	60.9712	65.5102	48.7531	97.9577	82.8611	102.208	42.614	280.993
135641618	TG(17:0/18:3/19:1)	Glycerolipids [GL]	7678.49	7903.4	7859.37	11790.5	30174.4	69998.1	16936.6	65437.6
14711560	TG(17:1/17:2/20:4)	Glycerolipids [GL]	914.028	1270.09	988.045	2174.5	1703.66	2125.77	1870.45	2246.86
14712921	TG(17:1/20:4/22:6)	Glycerolipids [GL]	421.605	421.512	774.651	620.667	1068.32	1039.37	934.834	838.849
14711354	TG(17:2/17:2/18:3)	Glycerolipids [GL]	1149.02	1474.65	1262.02	1796	2474.56	3311.7	2177.33	5493.85
135641759	TG(17:2/18:2/19:1)	Glycerolipids [GL]	9110.19	10241.7	10670.2	15435.5	25405.5	57288.9	18286.2	51545.1
14712370	TG(17:2/19:0/22:2)	Glycerolipids [GL]	98.0118	119.939	132.398	128.377	76.1643	147	59.915	112.139
14712410	TG(17:2/20:4/21:0)	Glycerolipids [GL]	12649.7	12775.2	8750.87	13879.2	81470.4	157846	46871.4	138687
14713061	TG(17:2/20:5/22:6)	Glycerolipids [GL]	268.771	385.645	696.025	5.63619	520.394	333.536	387.485	367.478
14713126	TG(17:2/21:0/22:6)	Glycerolipids [GL]	53.4987	60.1931	96.1732	54.7969	256.368	188.768	68.435	465.285
14712624	TG(18:0/18:3/22:6)	Glycerolipids [GL]	177.167	211.54	131.974	200.312	2156.02	3338.47	417.991	4713.99
14712110	TG(18:0/20:0/20:5)	Glycerolipids [GL]	10038.3	10497.9	6844.42	11942.4	64671.7	167153	40138.8	135114
14712800	TG(18:0/21:0/22:1)	Glycerolipids [GL]	116.929	188.01	157.034	69.4154	30.2218	12.7874	8.40001	23.8957
14711696	TG(18:1/18:2/20:1)	Glycerolipids [GL]	10469.9	11956.9	9411.02	18659.1	54015.5	143577	33173.1	106844
135641925	TG(18:1/18:3/18:4)	Glycerolipids [GL]	22568.9	29510.4	26786.6	35324.8	38677.1	48391	39777.7	58190.6
135641928	TG(18:1/18:4/19:0)	Glycerolipids [GL]	4444.78	5488.85	5424.32	6759.44	8376.18	13199.9	7642.44	10146.6
135641933	TG(18:1/18:4/20:3)	Glycerolipids [GL]	193.333	351.35	405.501	325.038	264.74	121.186	152.427	1030.66
14711945	TG(18:1/20:1/20:1)	Glycerolipids [GL]	6868.69	7220.82	6141.62	8220.13	24659.3	64149.8	15256.7	54533.7
14713488	TG(18:1/22:4/22:6)	Glycerolipids [GL]	18879.2	18645.5	18892.5	18264.1	15746.3	16872.9	9987.78	17811.4
135641992	TG(18:2/18:3/18:4)	Glycerolipids [GL]	5163.75	6656.44	5803.77	10157.3	10582.6	12995	10063.9	17668.3
14711815	TG(18:2/18:3/20:1)	Glycerolipids [GL]	1759.81	1769.3	1330.96	2175.32	8001.1	14560.8	5397.1	12676.4
14711958	TG(18:2/18:3/20:3)	Glycerolipids [GL]	1863.59	2279.22	1861.66	2849.25	6557.88	12573.1	4154.37	13458.3
135641997	TG(18:2/18:4/20:0)	Glycerolipids [GL]	20483.7	20519.2	15892	24621.2	122587	257066	64532.2	238147
135641998	TG(18:2/18:4/20:1)	Glycerolipids [GL]	313.46	404.368	234.212	330.552	2787.68	6391.66	1250.71	5732.46
135642004	TG(18:2/18:4/22:0)	Glycerolipids [GL]	89.1038	93.3579	109.297	85.5129	457.226	655.704	113.034	795.704
135642005	TG(18:2/18:4/22:1)	Glycerolipids [GL]	3241.45	3202.08	2315.75	3203.47	24722.6	51239.8	10072.5	44992
14712015	TG(18:2/20:1/20:1)	Glycerolipids [GL]	12602.2	14960.2	11420.6	16386.5	55490.4	141868	41424.2	112255
14713239	TG(18:2/21:0/22:5)	Glycerolipids [GL]	1853.61	1642.16	1654.83	1770.68	9481.22	13682.7	4024.11	14177.9
14713478	TG(18:2/22:4/22:5)	Glycerolipids [GL]	21.1565	73.4607	27.9181	48.8058	78.4736	78.158	47.6787	476.226
14713525	TG(18:2/22:4/22:6)	Glycerolipids [GL]	5.38365	15.4853	9.1454	25.0343	39.4146	74.4806	21.2264	116.598
14712340	TG(18:3/19:0/21:0)	Glycerolipids [GL]	3.3742	2.86016	19.9661	72.9957	93.3441	237.628	105.196	161.284
14712414	TG(18:3/20:0/21:0)	Glycerolipids [GL]	3305.48	3848.43	3436.29	5572.79	8566.52	17553.2	6739.91	13679.1
14713588	TG(18:3/22:5/22:6)	Glycerolipids [GL]	26.592	14.6324	195.78	14.1189	272.563	111.758	175.257	16.9475
135642244	TG(18:4/19:0/20:3)	Glycerolipids [GL]	8794.67	11469.1	10096.6	11491	15067	16681.9	11986.7	22371.4
135642259	TG(18:4/19:1/20:4)	Glycerolipids [GL]	2339.58	2962.55	2549.28	4453.51	4130.11	5364.44	4142.55	8114.73
135642308	TG(18:4/20:3/22:0)	Glycerolipids [GL]	45.5428	151.37	100.938	193.149	451.224	124.65	60.9312	1232.18
14713639	TG(19:0/22:6/22:6)	Glycerolipids [GL]	212.081	236.973	367.551	238.962	1230.87	562.115	674.261	377.694
135642478	TG(19:1/22:5/22:6)	Glycerolipids [GL]	1108.5	1057.32	2159.33	1203.88	4438.81	2266.87	3206.96	1675.75
14713538	TG(20:2/22:2/22:2)	Glycerolipids [GL]	35.7232	86.0238	62.5013	45.6175	191.19	387.377	125.377	367.425
14713604	TG(20:3/22:2/22:4)	Glycerolipids [GL]	170.438	168.431	163.153	169.016	856.943	1420.32	399.508	1322.62
14713664	TG(20:3/22:2/22:6)	Glycerolipids [GL]	206.523	264.709	247.311	210.936	115.264	168.88	50.4501	143.128
14713734	TG(20:5/22:6/22:6)	Glycerolipids [GL]	4291.34	2339.51	8839.45	3827.31	7704.08	7261.07	9210.32	933.183
14713413	TG(21:0/21:0/22:0)	Glycerolipids [GL]	201.23	271.289	235.631	452.12	222.63	224.748	212.404	232.935
14713459	TG(21:0/21:0/22:1)	Glycerolipids [GL]	13.3314	24.472	27.929	57.7961	75.8786	112.922	66.1698	64.3346
14713672	TG(21:0/22:2/22:4)	Glycerolipids [GL]	751.437	744.691	830.872	930.906	1180.42	1293.37	878.594	1248.33
14713694	TG(21:0/22:2/22:5)	Glycerolipids [GL]	1284.93	1118.7	1282.04	1521.14	2038.16	2446.22	1489.22	2482.53
14713726	TG(21:0/22:4/22:6)	Glycerolipids [GL]	7471.7	7299.67	7519.89	8028.8	6511.95	7051.44	4247.59	6583.2
14713496	TG(22:0/22:0/22:0)	Glycerolipids [GL]	204.171	229.569	247.614	497.372	158.264	217.372	166.986	214.595
14713534	TG(22:0/22:0/22:1)	Glycerolipids [GL]	159.908	218.658	187.109	402.299	415.391	484.776	341.804	672.48
14713649	TG(22:0/22:3/22:2)	Glycerolipids [GL]	31.0953	8.67193	42.7921	73.165	14.7313	48.0616	4.5171	3.48215
14713749	TG(22:2/22:4/22:5)	Glycerolipids [GL]	278.259	165.424	237.59	246.005	365.645	334.238	155.441	239.578
14713758	TG(22:2/22:4/22:6)	Glycerolipids [GL]	71.5081	52.9242	131.906	55.5272	203.742	98.4895	218.943	161.223
14713761	TG(22:2/22:5/22:6)	Glycerolipids [GL]	337.864	285.243	664.157	469.75	731.245	504.918	783.079	516.511
14713764	TG(22:2/22:6/22:6)	Glycerolipids [GL]	111.722	26.7594	545.902	20.1893	1913.47	883.316	1249.93	3.30138
14713757	TG(22:3/22:5/22:6)	Glycerolipids [GL]	805.284	693.623	1347.93	1544.68	1512.23	1490.23	1567.8	482.428
14713765	TG(22:4/22:5/22:6)	Glycerolipids [GL]	2340.41	1364.73	4259.34	2313.58	4863.36	3553.38	4434.34	362.032
14713766	TG(22:4/22:6/22:6)	Glycerolipids [GL]	8088.26	6175.27	16414.1	9999.36	12297.2	11758.9	15071.6	1277.4
14713767	TG(22:5/22:5/22:6)	Glycerolipids [GL]	1338.14	793.819	2841.46	1304.36	4726.97	3479.84	4042.7	240.341
14713768	TG(22:5/22:6/22:6)	Glycerolipids [GL]	58574.5	35851.8	66598	63735.6	53463.6	64495.1	60930.8	8556
14713769	TG(22:6/22:6/22:6)	Glycerolipids [GL]	812.632	247.393	1683.11	770.023	1569.72	1376.25	1640.29	47.3689
123060577	Trilauroyl-glycerol	Glycerolipids [GL]	134.654	123.059	224.659	174.206	249.275	376.991	191.986	217.842
49703569	1-(10-methylhexadecanyl)-2-(8-[3]-ladderane-octanyl)-sn-glycerophosphocholine	Glycerophospholipids [GP]	130.127	231.191	242.813	51.07	79.9818	95.7523	138.346	157.574
74380415	1-(2E,6E-phytadienyl)-2-(2E,6E-phytadienyl)-sn-glycero-3-phosphocholine	Glycerophospholipids [GP]	668.544	827.695	865.228	621.941	528.694	415.36	487.447	530.557
74380417	1-(2E-phytaenyl)-2-(2E-phytaenyl)-sn-glycero-3-phosphocholine	Glycerophospholipids [GP]	32.7781	95.3963	312.079	28.2217	325.529	128.556	263.917	1596.57
49703574	1-(6-[3]-ladderane-hexanoyl)-2-(8-[3]-ladderane-octanyl)-sn-glycerophosphocholine	Glycerophospholipids [GP]	95.8234	87.9813	146.229	82.2755	48.6792	42.4719	30.4973	268.808
49703595	1-(6-[5]-ladderane-hexanoyl)-2-(8-[3]-ladderane-octanyl)-sn-glycerophosphoethanolamine	Glycerophospholipids [GP]	237.086	317.483	409.565	241.127	256.104	261.285	402.422	294.927
49703592	1-(6-[5]-ladderane-hexanyl)-2-(8-[3]-ladderane-octanyl)-sn-glycerophosphoethanolamine	Glycerophospholipids [GP]	137.878	173.593	326.1	165.391	233.846	305.59	365.582	299.575
74380460	1-(8-[3]-ladderane-octanoyl)-2-(8-[3]-ladderane-octanyl)-sn-glycero-3-phospho-(1'-sn-glycerol)	Glycerophospholipids [GP]	567.131	598.677	2466.66	327.704	913.711	739.363	1566.63	551.179
49703596	1-(8-[5]-ladderane-octanoyl)-2-(8-[3]-ladderane-octanyl)-sn-glycerophosphoethanolamine	Glycerophospholipids [GP]	382.667	399.204	503.856	69.9291	57.5717	127.695	218.057	809.376
74380449	1-(8-[5]-ladderane-octanyl)-2-(8-[3]-ladderane-octanyl)-sn-glycero-3-phospho-(1'-sn-glycerol)	Glycerophospholipids [GP]	467.171	665.465	736.614	120.246	2360.72	781.158	1487.87	855.28
74380407	1-tetradecanoyl-2-hexadecanoyl-sn-glycero-3-phosphosulfocholine	Glycerophospholipids [GP]	353.427	370.023	1086.59	303.414	600.803	530.915	722.381	430.508
74380448	1-tetradecanyl-2-(8-[3]-ladderane-octanyl)-sn-glycero-3-phospho-(1'-sn-glycerol)	Glycerophospholipids [GP]	768.691	858.764	1225.07	585.414	675.278	783.894	1028.32	387.08
49703594	2-(8-[3]-ladderane-octanyl)-sn-glycero-3-phosphoethanolamine	Glycerophospholipids [GP]	448.902	442.285	631.403	158.149	238.979	181.47	462.397	272.466
49703621	CDP-DG(16:0/16:0)	Glycerophospholipids [GP]	1126.5	1918.39	1410.85	3527.88	3218.05	2936.48	4473.2	2637.52
LMGP13010013	CDP-DG(18:0/18:0)	Glycerophospholipids [GP]	2352.26	3897.77	2967.29	10778.7	4920.57	4435.39	5739.65	2773.44
LMGP13010034	CDP-DG(18:1/20:4)	Glycerophospholipids [GP]	139.421	564.952	627.897	887.822	4079.04	1814.76	3070.57	354.271
LMGP12010007	CL(1'-[16:0/16:0],3'-[16:0/16:0])	Glycerophospholipids [GP]	8797.38	8540.69	19404.6	7545.46	9692.19	10230.7	15032.3	6839.51
123067381	CL(1'-[18:2(13OOH)/18:2],3'- [18:2/18:2])	Glycerophospholipids [GP]	103.52	126.203	761.924	93.1947	514.584	455.133	712.629	269.13
LMGP12010668	CL(1'-[18:2/16:0],3'-[18:1/18:0])	Glycerophospholipids [GP]	10726	15680.2	8930.33	8937.93	5832.78	6931.61	10213	15354.3
LMGP12010691	CL(1'-[18:2/18:0],3'-[16:0/16:0])	Glycerophospholipids [GP]	1333	1465.54	3703.67	1127.53	1345.85	751.879	1876.69	684.998
LMGP12010943	CL(1'-[20:0/18:1],3'-[16:0/16:0])	Glycerophospholipids [GP]	210.273	414.428	165.488	63.86	178.192	285.099	336.07	662.643
LMGP12010991	CL(1'-[20:0/18:2],3'-[18:1/16:0])	Glycerophospholipids [GP]	243.419	312.323	304.466	79.6158	190.357	117.197	254.118	215.371
LMGP12011027	CL(1'-[20:0/20:0],3'-[18:1/16:0])	Glycerophospholipids [GP]	405.315	514.301	492.352	172.303	404.979	280.02	431.822	338.851
LMGP12011035	CL(1'-[20:0/20:0],3'-[18:2/18:1])	Glycerophospholipids [GP]	2792.1	5660.73	2763.38	1208.18	1651.58	1527.2	3370.37	5450.41
LMGP12011040	CL(1'-[20:0/20:0],3'-[20:0/18:0])	Glycerophospholipids [GP]	3863.09	3283.88	2876.03	4279.81	2369.6	3021.76	2652.76	2235.37
LMGP12011117	CL(1'-[20:4/16:0],3'-[20:4/16:0])	Glycerophospholipids [GP]	2394.36	2304.88	3437.76	1476.06	1827.57	1741.19	2314.04	1666.85
LMGP12011153	CL(1'-[20:4/18:0],3'-[20:4/16:0])	Glycerophospholipids [GP]	2539.1	2710.93	4569.2	2222.13	2186.48	1560.94	2999.56	1495.48
LMGP12011159	CL(1'-[20:4/18:1],3'-[16:0/16:0])	Glycerophospholipids [GP]	56.4454	113.541	64.0033	31.0276	51.1373	52.7968	82.3375	171.349
LMGP12011183	CL(1'-[20:4/18:1],3'-[20:0/16:0])	Glycerophospholipids [GP]	930.779	765.691	1428.55	719.687	296.135	438.596	511.43	656.326
LMGP12011201	CL(1'-[20:4/18:2],3'-[18:0/16:0])	Glycerophospholipids [GP]	231.085	446.479	307.886	79.6346	220.586	232.045	397.828	531.164
LMGP12011213	CL(1'-[20:4/18:2],3'-[18:2/16:0])	Glycerophospholipids [GP]	2598.65	3157.16	4036.27	1920.68	1670.38	1656.37	2754.41	1242.96
LMGP12011221	CL(1'-[20:4/18:2],3'-[20:0/18:1])	Glycerophospholipids [GP]	269.834	317.519	564.461	104.472	286.727	263.321	426.142	273.848
LMGP12011237	CL(1'-[20:4/20:0],3'-[18:0/16:0])	Glycerophospholipids [GP]	875.307	986.337	1276.81	289.937	200.044	303.125	599.629	386.422
LMGP12011243	CL(1'-[20:4/20:0],3'-[18:1/16:0])	Glycerophospholipids [GP]	481.245	469.851	642.245	212.736	406.991	369.093	395.45	379.364
LMGP12011249	CL(1'-[20:4/20:0],3'-[18:2/16:0])	Glycerophospholipids [GP]	1380.26	1535.84	1959.52	627.143	178.936	455.893	712.053	576.843
LMGP12011263	CL(1'-[20:4/20:0],3'-[20:4/18:1])	Glycerophospholipids [GP]	1127.95	1442.62	1150.99	995.411	1141.84	1010.68	1317.65	1580.73
LMGP12011279	CL(1'-[20:4/20:4],3'-[18:1/16:0])	Glycerophospholipids [GP]	138.077	129.924	283.083	32.8482	105.212	183.441	272.162	258.818
LMGP12011280	CL(1'-[20:4/20:4],3'-[18:1/18:0])	Glycerophospholipids [GP]	490.861	617.15	874.498	277.732	399.028	179.084	533.498	349.442
LMGP12011285	CL(1'-[20:4/20:4],3'-[18:2/16:0])	Glycerophospholipids [GP]	214.828	356.642	1512.06	135.696	276.343	216.096	460.197	168.582
LMGP12011293	CL(1'-[20:4/20:4],3'-[20:0/18:1])	Glycerophospholipids [GP]	603.699	690.501	621.92	569.26	524.82	527.291	547.768	805.214
LMGP12011299	CL(1'-[20:4/20:4],3'-[20:4/18:1])	Glycerophospholipids [GP]	1440.01	1397.26	2442.77	768.774	905.647	756.254	1341.57	1039.6
LMGP12011301	CL(1'-[20:4/20:4],3'-[20:4/20:0])	Glycerophospholipids [GP]	496.852	444.373	1052.79	475.787	1073.82	897.5	1185.68	230.222
7983969	CL(1'-[22:1/22:1],3'-[22:1/14:1])	Glycerophospholipids [GP]	14197.9	12493.5	10575.4	16580.2	9165.36	11442.2	10247	8331.99
135642568	LBPA(16:0/18:1)	Glycerophospholipids [GP]	19988.5	21625	31726.7	14244.6	27178.7	17949.3	29547.3	17708.5
135642570	LBPA(16:1/18:1)	Glycerophospholipids [GP]	11134.3	12385.1	17320.7	7911.68	10986.8	6849.2	12345.3	7263.24
LMGP10050044	LPA(0:0/18:2)	Glycerophospholipids [GP]	1716.54	2676.56	1900.18	738.048	2586.75	1289.09	2441.43	2943.39
LMGP15040020	LPIM3(18:1/0:0)	Glycerophospholipids [GP]	24.986	33.3791	46.8953	19.6598	58.1037	25.5604	36.2204	32.8784
LMGP01050138	LysoPC(18:1)	Glycerophospholipids [GP]	53.2036	28.3311	96.2515	26.3212	245.275	136.822	170.3	134.57
LMGP02050036	LysoPE(0:0/16:0)	Glycerophospholipids [GP]	523.533	440.573	565.708	265.777	1129.89	532.232	599.952	525.609
LMGP02050038	LysoPE(0:0/18:0)	Glycerophospholipids [GP]	63.2493	63.5638	123.996	38.5133	217.805	149.406	154.352	92.2977
LMGP02050053	LysoPE(0:0/20:5)	Glycerophospholipids [GP]	46.4567	77.3892	50.7132	60.8491	3.18145	39.3284	20.1372	25.6922
LMGP02050070	LysoPE(22:5/0:0)	Glycerophospholipids [GP]	6.89636	3.99757	15.6067	4.49346	61.4902	27.507	34.6038	20.4238
LMGP02050071	LysoPE(24:0/0:0)	Glycerophospholipids [GP]	5.58425	2.88725	7.42971	89.0191	48.5796	85.1695	18.2267	100.988
LMGP02050073	LysoPE(24:6/0:0)	Glycerophospholipids [GP]	33414.8	33139.7	28171.7	42723.8	23947.4	26652.9	27190.2	24353.7
14714449	PA(12:0/12:0)	Glycerophospholipids [GP]	554.835	769.226	906.428	1469.72	4579.77	2503.5	2670.79	527.313
123067101	PA(12:0/22:0)	Glycerophospholipids [GP]	36.5378	58.527	127.564	8.17424	20.9398	11.7431	32.3811	7.35402
123067100	PA(12:0/22:6)	Glycerophospholipids [GP]	2966.74	2724.97	1726	556.931	4065.15	1342.92	1901.29	2773.7
14714438	PA(14:0/18:1)	Glycerophospholipids [GP]	506.739	452.304	306.809	61.2152	269.042	362.366	190.634	169.012
123067090	PA(14:0/18:2)	Glycerophospholipids [GP]	27.2648	30.3003	42.4071	18.999	26.1337	29.4853	44.6947	13.5145
123067087	PA(14:0/20:0)	Glycerophospholipids [GP]	3656.82	4313.31	4309.22	2908.42	3193.95	2611.4	3874.45	2810.69
123067086	PA(14:0/20:4)	Glycerophospholipids [GP]	1016.13	1101	409.344	83.1301	1382.97	341.537	432.389	924.257
123066268	PA(14:1/12:0)	Glycerophospholipids [GP]	299.167	283.683	459.352	485.431	73.9021	48.7338	119.133	27.1676
123067077	PA(15:0/18:0)	Glycerophospholipids [GP]	120.618	244.952	217.986	24.8791	570.815	334.099	119.891	252.592
123067076	PA(15:0/18:2)	Glycerophospholipids [GP]	328.091	376.851	786.269	319.711	432.232	310.461	657.509	151.309
123066311	PA(15:0/20:2)	Glycerophospholipids [GP]	130.6	257.613	246.191	15.6149	601.106	333.277	202.475	321.336
123066324	PA(15:1/15:0)	Glycerophospholipids [GP]	288.725	341.773	338.854	678.55	971.003	1278.29	751.546	1221.21
123067073	PA(16:0/15:0)	Glycerophospholipids [GP]	295.839	350.492	783.082	359.699	484.86	394.826	655.802	186.2
123067070	PA(16:0/17:1)	Glycerophospholipids [GP]	2729.35	2971.8	6938.21	2399.68	3613	3704.77	4608.39	2224.46
14714442	PA(16:0/18:2)	Glycerophospholipids [GP]	43686.7	43966.5	68632.1	43356.7	40899.9	42327.9	54033.9	29966.9
123067068	PA(16:0/18:3)	Glycerophospholipids [GP]	49884.1	48788.7	61455.2	66257.8	46473.8	55373.5	57256.5	41280.3
123067134	PA(16:0/20:0)	Glycerophospholipids [GP]	388.028	653.269	457.006	213.1	405.913	294.686	657.132	1885.98
123067133	PA(16:0/20:1)	Glycerophospholipids [GP]	585.631	922.866	1122.19	173.595	643.189	309.934	1039.45	532.342
123067065	PA(16:0/20:5)	Glycerophospholipids [GP]	50360	50410.1	55982.1	60414.1	44999.2	51077.7	56213	41373.6
123067131	PA(16:0/22:4)	Glycerophospholipids [GP]	6679.26	7931.77	8439.09	7668.7	4948	5399.32	7254.69	7462.84
49703617	PA(16:0/22:6)	Glycerophospholipids [GP]	3179.55	4486.31	5319.08	2778.33	41334.3	11653.2	18104.4	4599.47
123067130	PA(16:1/16:1)	Glycerophospholipids [GP]	166.666	140.15	75.2349	11.8916	179.751	40.988	10.3359	416.234
123067063	PA(16:1/18:2)	Glycerophospholipids [GP]	39693.9	41015.9	52990.1	51832.2	45109.4	46531.3	45702.5	40896.7
123067061	PA(16:1/20:4)	Glycerophospholipids [GP]	1488.81	1422.98	5610.4	1255.94	2806.7	2549.92	4110.3	1229.59
123066385	PA(17:0/12:0)	Glycerophospholipids [GP]	936.313	701.951	313.798	100.065	1068.86	317.481	163.952	840.649
123066391	PA(17:0/17:2)	Glycerophospholipids [GP]	3313.6	2935.06	8042.97	3158.79	3969.98	4457.41	6100.54	2453.99
123067055	PA(17:0/18:1)	Glycerophospholipids [GP]	164.298	204.607	164.35	124.138	84.2885	90.0913	101.912	141.006
123066392	PA(17:0/18:2)	Glycerophospholipids [GP]	645.497	602.316	2993.02	235.811	1472.25	1018.88	2052.45	499.931
123066428	PA(17:1/20:3)	Glycerophospholipids [GP]	617.869	694.6	636.001	611.261	470.865	410.327	650.128	560.105
123066444	PA(17:2/16:1)	Glycerophospholipids [GP]	82.953	96.5483	125.302	91.7966	89.357	86.7207	125.404	129.545
123066457	PA(17:2/20:2)	Glycerophospholipids [GP]	84.5114	234.726	226.036	11.4261	266.578	232.787	185.382	259.055
14714447	PA(18:0/18:0)	Glycerophospholipids [GP]	1772.04	1933.34	2807.85	1768.14	2424.85	1787.32	2257.4	1777.52
49703616	PA(18:0/18:1)	Glycerophospholipids [GP]	6242.29	8417.78	7384.34	6109.06	4616.63	3821.13	7411.74	6238.88
49703615	PA(18:0/18:2)	Glycerophospholipids [GP]	24963.1	26773	35553.4	19146	24282.2	19838.2	27481.6	22282.1
123067047	PA(18:0/18:4)	Glycerophospholipids [GP]	1059.69	1261.57	1894.38	440.85	1103.54	1114.85	1724.61	962.745
14714454	PA(18:0/22:0)	Glycerophospholipids [GP]	1204.33	1411.1	1601.68	1133.22	1425.86	823.439	2177.46	1264.71
123067044	PA(18:0/22:4)	Glycerophospholipids [GP]	16859.5	17595.9	22370.5	13934.4	11764.2	10740.3	15712	13138
123067123	PA(18:1/18:1)	Glycerophospholipids [GP]	510.538	408.912	898.037	429.305	522.307	525.876	580.998	281.647
123067041	PA(18:1/18:3)	Glycerophospholipids [GP]	1067.07	839.544	1129.52	1087.77	791.597	1039.3	1095.87	595.558
123066500	PA(18:2/13:0)	Glycerophospholipids [GP]	3.20102	30.7477	27.1102	38.1646	25.7847	48.7051	36.4346	62.9392
123066567	PA(18:3/18:2)	Glycerophospholipids [GP]	88584.1	93410.2	142506	95575.4	109609	101386	125644	84311.6
14714435	PA(18:3/18:3)	Glycerophospholipids [GP]	85.8438	358.722	62.3566	83.1344	376.452	123.496	62.2898	3872.38
123066597	PA(18:4/18:2)	Glycerophospholipids [GP]	497.218	549.134	321.152	123.192	580.453	290.955	237.758	717.01
123066622	PA(19:0/18:2)	Glycerophospholipids [GP]	203.409	185.962	641.898	9.92157	291.461	181.511	436.796	135.472
123067340	PA(19:1/0:0)	Glycerophospholipids [GP]	509.137	544.278	418.2	278.434	388.397	412.212	452.21	79.9903
123066652	PA(19:1/18:2)	Glycerophospholipids [GP]	1441.28	1732.13	2327.32	1204.56	1221.1	1098.84	2020.73	1105.53
123066673	PA(20:0/16:1)	Glycerophospholipids [GP]	3694.42	3992.91	5902.49	3615.11	3516.32	2379.93	3601.31	2405.1
123067110	PA(20:0/20:2)	Glycerophospholipids [GP]	22.4329	29.0401	118.614	39.8551	18.098	61.4947	30.6655	2.98982
123066694	PA(20:1/16:1)	Glycerophospholipids [GP]	7138.76	8644.04	6651.71	6223.97	6487.2	6526.94	8500.14	8008.86
123067342	PA(20:2/0:0)	Glycerophospholipids [GP]	199.118	300.849	198.775	137.383	868.431	434.457	643.196	345.273
123066722	PA(20:2/15:1)	Glycerophospholipids [GP]	2364.39	2578.25	3908.31	1602.98	2367.12	2253.48	3315.91	1967.34
123066727	PA(20:2/17:2)	Glycerophospholipids [GP]	74.7385	68.8975	236.263	71.7325	104.356	162.497	127.407	125.648
123066755	PA(20:3/16:1)	Glycerophospholipids [GP]	85802.5	82372.2	101127	72068.8	59831.7	51640.7	70619.7	64052.7
123066756	PA(20:3/17:0)	Glycerophospholipids [GP]	228.896	342.334	528.645	31.0336	230.18	186.668	287.341	227.384
123066757	PA(20:3/17:1)	Glycerophospholipids [GP]	367.959	543.636	526.416	232.768	446.755	424.699	702.166	499.458
123066764	PA(20:3/18:4)	Glycerophospholipids [GP]	1431.19	1339.95	1772.81	1459.47	645.134	517.018	705.888	616.174
123066788	PA(20:4/17:2)	Glycerophospholipids [GP]	23.0012	90.0605	487.918	31.2155	364.508	341.242	528.748	355.968
123066793	PA(20:4/18:3)	Glycerophospholipids [GP]	946.094	840.122	1035.36	735.07	722.861	915.065	850.499	640.614
123066815	PA(20:5/16:1)	Glycerophospholipids [GP]	29073.6	29826.5	33568.8	46156.1	31028.8	36309.2	36508.6	30664.3
123066822	PA(20:5/18:3)	Glycerophospholipids [GP]	470.533	502.882	676.95	472.577	408.405	612.734	546.617	332.016
123067012	PA(21:0/18:0)	Glycerophospholipids [GP]	2326.88	2887.04	2047.72	1504.9	2070.94	1438.7	2109.16	2096.25
123066846	PA(21:0/18:2)	Glycerophospholipids [GP]	36771.7	46505	39928.7	18521.5	33055.3	21891	40248.9	29594.3
123066853	PA(21:0/20:1)	Glycerophospholipids [GP]	461.354	433.005	337.629	174.406	1368.34	390.488	250.717	1620.89
7850613	PA(21:4/0:0)	Glycerophospholipids [GP]	256.421	121.332	78.9369	321.212	19.2422	182.38	39.6248	3.7599
123066870	PA(22:0/18:2)	Glycerophospholipids [GP]	1159.34	1753.1	1735.61	1700.21	1526.88	1469.93	1333.31	1858.06
123066872	PA(22:0/18:3)	Glycerophospholipids [GP]	75.4648	128.895	121.069	66.3907	254.767	332.501	173.041	472.976
123066874	PA(22:0/19:0)	Glycerophospholipids [GP]	1741	2077.29	2493.6	1345.87	1452.96	1313.31	2775.7	1756.21
123066880	PA(22:0/20:5)	Glycerophospholipids [GP]	6359.66	6710.87	8686.43	5554.1	3827.96	4322.23	5907.75	6286.13
123066900	PA(22:1/18:3)	Glycerophospholipids [GP]	50523.6	51611.4	53547.4	44817.1	26806.9	29701.8	40738.1	43474.9
123066902	PA(22:1/19:0)	Glycerophospholipids [GP]	656.62	608.155	789.836	207.813	2000.51	345.949	405.894	2357.59
123067345	PA(22:2/0:0)	Glycerophospholipids [GP]	3244.03	3202.3	3194.46	3877.24	775.191	1495.42	1787.57	1208.56
123066917	PA(22:2/13:0)	Glycerophospholipids [GP]	648.304	637.231	1968.81	97.5283	1023.43	739.862	1395.96	423.387
123066921	PA(22:2/15:1)	Glycerophospholipids [GP]	35.7802	48.4862	66.5081	21.2741	28.0502	43.3332	41.7686	16.0473
123066931	PA(22:2/18:3)	Glycerophospholipids [GP]	29015.2	29041	37561.7	21861.4	17756.6	17791.5	25063.8	23203.5
123066933	PA(22:2/19:0)	Glycerophospholipids [GP]	13256.6	14832	12133.8	11185.4	10167.8	8903.81	9748.8	18515.9
123066935	PA(22:2/20:0)	Glycerophospholipids [GP]	3268.64	4473.69	4521.25	4970.65	4381.04	3678.9	3491.75	3391.96
123066936	PA(22:2/20:1)	Glycerophospholipids [GP]	449.49	700.119	692.021	557.91	922.82	784.004	801.641	1129.24
123066942	PA(22:2/22:0)	Glycerophospholipids [GP]	380.761	536.985	515.528	490.842	385.735	287.168	345.777	538.656
123066947	PA(22:4/12:0)	Glycerophospholipids [GP]	9938.68	7681.64	12598.4	13220.4	9423.67	11292	11261.5	6039.38
123066948	PA(22:4/13:0)	Glycerophospholipids [GP]	1096.9	997.258	2300.43	1241.15	1333.32	1718.65	1878.18	795.948
123066949	PA(22:4/14:0)	Glycerophospholipids [GP]	5960.05	6255.15	8684.74	4431.56	5542.5	5641.99	7633.68	4373.71
123066950	PA(22:4/14:1)	Glycerophospholipids [GP]	60648.4	61267.7	69898	66770.1	51681.3	56834.2	67482.3	48434.2
123066966	PA(22:4/20:0)	Glycerophospholipids [GP]	56.1293	91.7257	75.2202	58.9078	11.821	23.7421	17.3739	21.2216
123066973	PA(22:4/22:0)	Glycerophospholipids [GP]	652.381	573.101	392.779	597.543	1378.28	391.876	247.417	9881.56
123067334	PA(22:6/0:0)	Glycerophospholipids [GP]	832.702	742.695	866.526	694.103	513.499	570.157	512.396	360.182
123066982	PA(22:6/15:1)	Glycerophospholipids [GP]	28.4821	21.813	51.1048	63.0684	190.932	195.627	161.228	216.13
123066992	PA(22:6/18:4)	Glycerophospholipids [GP]	376.692	318.241	512.873	97.0404	282.707	349.835	364.381	250.58
123066993	PA(22:6/19:0)	Glycerophospholipids [GP]	1401.12	1416.94	1440.45	2099.95	1154.1	1438.68	1432.18	1099.64
123067002	PA(22:6/22:0)	Glycerophospholipids [GP]	764.903	747.937	1019.18	909.353	206.133	361.118	298.816	459.308
123067004	PA(22:6/22:2)	Glycerophospholipids [GP]	1683.13	1668.98	1558.51	1775.61	1131.1	1429.9	1650.9	1081.36
123067005	PA(22:6/22:4)	Glycerophospholipids [GP]	933.936	974.723	984.294	550.434	893.597	790.32	1006.89	540.447
123066202	PA(22:6/22:6)	Glycerophospholipids [GP]	7138.99	6261.49	6385.67	8296.99	4848.99	5748.91	5763.87	3760.42
123067143	PA(O-16:0/12:0)	Glycerophospholipids [GP]	23.999	43.463	24.0255	75.8967	232.404	310.281	164.293	439.059
123067144	PA(O-16:0/13:0)	Glycerophospholipids [GP]	468.124	450.36	559.657	586.013	36.3569	68.9904	100.041	88.1246
123067359	PA(P-16:0/0:0)	Glycerophospholipids [GP]	19.1696	31.8932	57.2703	8.43855	22.4621	15.589	42.8824	10.4589
123067236	PA(P-16:0/12:0)	Glycerophospholipids [GP]	78.5127	107.149	90.7853	241.63	461.152	421.403	242.446	636.06
123067328	PA(P-16:0/22:6)	Glycerophospholipids [GP]	559.436	403.912	423.37	104.122	1508.6	664.455	586.845	2286.52
123067277	PA(P-18:0/18:3)	Glycerophospholipids [GP]	1195.96	1558.88	4636.73	154.321	1888.75	1694.19	3157.24	633.361
123067285	PA(P-18:0/20:5)	Glycerophospholipids [GP]	214.282	254.053	182.132	180.257	120.646	162.645	222.414	294.798
123067295	PA(P-20:0/15:0)	Glycerophospholipids [GP]	18.7729	6.56361	80.9348	4.11526	27.3217	61.8523	77.5649	3.57584
123067314	PA(P-20:0/20:4)	Glycerophospholipids [GP]	315.541	739.735	385.328	29.4747	182.678	156.848	413.931	727.478
123067321	PA(P-20:0/22:6)	Glycerophospholipids [GP]	190.669	157.691	90.4948	30.3616	759.487	242.636	300.8	4810.8
7982908	PC(11:0/24:0)	Glycerophospholipids [GP]	765.432	1202.93	1225.78	1002.04	988.581	1008.16	904.744	854.72
7983914	PC(16:0/0:0)	Glycerophospholipids [GP]	401.587	331.408	524.015	286.849	823.01	573.08	544.853	2106.35
7983088	PC(16:0/18:3)	Glycerophospholipids [GP]	143975	186816	143173	144966	100132	110999	141981	178882
7983179	PC(16:1/18:4)	Glycerophospholipids [GP]	1841.08	2079.09	2276.51	1740.58	1544.01	1667.91	2149.84	3073.57
7983196	PC(17:0/18:0)	Glycerophospholipids [GP]	50.8546	61.2809	52.4679	73.2638	81.083	45.8352	54.0111	82.2118
7983207	PC(17:0/22:6)	Glycerophospholipids [GP]	3019.6	3151.06	3732.66	3535.37	1551.44	1841.5	2145.97	3074.52
123061580	PC(17:2/0:0)	Glycerophospholipids [GP]	36.2859	42.1753	167.611	69.0088	149.948	166.87	242.673	62.2388
123060848	PC(17:2/17:1)	Glycerophospholipids [GP]	8180.89	11082.8	8445.71	8182.21	7714.77	7634.04	8805.77	12675.4
123060867	PC(17:2/22:4)	Glycerophospholipids [GP]	62.8654	74.9861	130.919	32.536	3.20795	32.9786	72.7237	82.129
7983922	PC(18:0/0:0)	Glycerophospholipids [GP]	441.427	440.254	430.88	357.404	949.699	420.044	412.474	786.46
7983299	PC(18:0/22:3)	Glycerophospholipids [GP]	94.8113	96.5988	319.188	60.038	983.206	833.067	885.927	830.924
7983371	PC(18:1/16:0)	Glycerophospholipids [GP]	2841.68	3962.59	3596.65	1122.25	3120.22	1755.74	3017.33	3288.72
7983345	PC(18:1/18:1)	Glycerophospholipids [GP]	38611.3	49024.6	42902.7	25650.1	27706.1	20529.4	35524.9	38658.1
7983382	PC(18:1/18:2)	Glycerophospholipids [GP]	2429.46	3365.58	2735.51	1195.53	2611.83	1785.33	3271.99	2909.03
7983391	PC(18:1/20:3)	Glycerophospholipids [GP]	40.194	55.3675	45.9381	44.9399	36.9431	40.7496	37.2511	38.6263
160780022	PC(18:1/P-16:0)	Glycerophospholipids [GP]	270.584	241.211	391.941	308.863	345.815	191.816	255.281	156.118
7983931	PC(18:2/0:0)	Glycerophospholipids [GP]	326.204	344.435	730.511	467.116	833.42	728.981	1061.15	462.608
7983419	PC(18:2/16:0)	Glycerophospholipids [GP]	289400	371808	286121	209405	199994	183563	292252	277796
7983418	PC(18:2/17:2)	Glycerophospholipids [GP]	2411.29	3265.71	2779.2	1936.94	2333.8	2007.54	2754.25	3077.14
7983424	PC(18:2/18:2)	Glycerophospholipids [GP]	8761.06	11693.1	8925.07	5659.53	8056.91	6427.93	9882.32	10314.2
123060960	PC(18:3/13:0)	Glycerophospholipids [GP]	258.13	365.511	407.045	191.637	402.949	293.956	286.399	805.188
7983447	PC(18:4/18:2)	Glycerophospholipids [GP]	38697.9	54508.3	34855	48396.4	27829.9	35224.9	38705.5	60959.8
7983450	PC(18:4/16:0)	Glycerophospholipids [GP]	124.929	116.976	208.674	43.0941	143.595	108.134	166.285	153.66
7983462	PC(19:0/18:0)	Glycerophospholipids [GP]	1018.36	1554.05	1334.28	1185.05	1453.14	1374.18	1255.31	1388.8
123061071	PC(19:1/22:1)	Glycerophospholipids [GP]	42.8408	29.0938	82.2635	30.3833	2325.03	22.786	39.0068	2892.51
7983486	PC(20:0/13:0)	Glycerophospholipids [GP]	181.225	245.644	292.151	135.205	212.924	205.195	189.414	130.204
7983497	PC(20:0/18:1)	Glycerophospholipids [GP]	3036.35	3447.23	3259.59	5327.88	2712.79	3410.51	3159.49	3882.49
7983505	PC(20:0/20:1)	Glycerophospholipids [GP]	931.954	1433.32	994.303	751.687	1745.25	523.957	843.47	11511.1
7983514	PC(20:0/22:5)	Glycerophospholipids [GP]	191.646	200.116	150.588	314.736	274.026	390.603	284.414	478.05
7983515	PC(20:0/22:6)	Glycerophospholipids [GP]	7351.33	5697.22	4711.74	9343.28	1663.3	3080.24	2058.8	3355.31
7983530	PC(20:1/20:1)	Glycerophospholipids [GP]	288.499	407.55	460.904	227.837	246.933	176.571	257.788	273.786
123061585	PC(20:2/0:0)	Glycerophospholipids [GP]	63.7826	34.1615	77.7815	443.125	625.813	467.845	414.777	18.8596
160779898	PC(20:3/14:1)	Glycerophospholipids [GP]	12339.4	14615.7	12723.7	13316.1	9053.28	11143.9	12814.2	17015.6
123061158	PC(20:3/15:0)	Glycerophospholipids [GP]	6680.82	7145.53	6793.88	7189.61	2215.52	3161.5	5353.48	6644.59
123061184	PC(20:3/22:6)	Glycerophospholipids [GP]	5059.82	5260.55	5811.86	4323.51	6135.53	3966.55	6292.89	5414.84
123061186	PC(20:4/13:0)	Glycerophospholipids [GP]	734.58	1028.31	691.792	952.365	542.018	651.349	701.904	1234.25
123061188	PC(20:4/14:1)	Glycerophospholipids [GP]	3089.29	3829.16	3140.37	2701.02	1603.32	1925.33	2747.19	3654.01
7983543	PC(20:4/16:0)	Glycerophospholipids [GP]	223381	285764	218146	160925	152466	142221	228036	221424
160779915	PC(20:4/16:1)	Glycerophospholipids [GP]	116519	163692	109550	103531	76787.6	83547.6	117197	137529
160779917	PC(20:4/18:2)	Glycerophospholipids [GP]	5798.53	6522.77	5664.8	5428.74	3584.08	3961.32	4326.43	6532.58
160779919	PC(20:4/20:1)	Glycerophospholipids [GP]	7332.79	5899.64	5565.02	10250.5	2948.13	4735.98	3833.13	5237.67
123061229	PC(20:5/18:4)	Glycerophospholipids [GP]	1367.45	1365.82	1268.7	943.347	858.66	1112.5	1523.46	746.733
160780055	PC(20:5/P-18:1)	Glycerophospholipids [GP]	559.23	797.013	741.958	326.093	679.854	372.143	607.364	963.155
123061250	PC(21:0/17:2)	Glycerophospholipids [GP]	1624.23	1761.7	2864.29	1744.1	3955.68	3650.94	3667.88	3368.83
7983556	PC(21:0/18:0)	Glycerophospholipids [GP]	146.092	202.878	242.684	150.39	150.721	96.8611	119.888	135.797
7983569	PC(22:0/12:0)	Glycerophospholipids [GP]	263.993	68.7471	189.559	60.9822	266.689	152.106	69.0875	77.4468
7983572	PC(22:0/14:0)	Glycerophospholipids [GP]	52.8546	116.03	73.4294	49.3055	142.679	127.832	175.344	268.734
7983581	PC(22:0/18:1)	Glycerophospholipids [GP]	9026.31	10253.2	16007.8	13041.5	12836.6	11270.7	12869.7	10518.5
123061276	PC(22:0/18:2)	Glycerophospholipids [GP]	9972.04	11029.6	9876.19	15837.8	11786.5	13376	13421.5	14815.1
123061296	PC(22:1/15:0)	Glycerophospholipids [GP]	1221.85	1271.03	1438.46	1161.99	1589.37	1115.07	1526.04	1054.58
123061339	PC(22:2/18:4)	Glycerophospholipids [GP]	22408.9	21806.4	18525.6	29821	11633.5	16704.1	16213.4	20381.6
123061340	PC(22:2/19:0)	Glycerophospholipids [GP]	401.505	419.153	724.246	552.861	1509.22	1084.55	1089.43	2111.4
160780058	PC(22:2/P-18:0)	Glycerophospholipids [GP]	297.644	328.624	473.687	398.501	410.349	389.745	461.92	381.194
123061359	PC(22:4/15:1)	Glycerophospholipids [GP]	623.147	649.196	750.824	538.327	576.237	470.515	546.233	1187.97
160779940	PC(22:5/14:1)	Glycerophospholipids [GP]	1585.93	2269.26	1422.07	1708.78	2012.25	1984.64	1908.86	3650.91
123061404	PC(22:6/20:1)	Glycerophospholipids [GP]	979.507	1226.45	874.225	620.566	710.709	255.126	400.587	1420.98
123061410	PC(22:6/22:0)	Glycerophospholipids [GP]	121.671	146.747	129.078	19.8971	792.819	118.493	145.658	2826.47
7983606	PC(22:6/22:6)	Glycerophospholipids [GP]	1219.02	964.394	744.771	565.08	780.816	405.792	482.645	263.565
7983617	PC(23:0/18:0)	Glycerophospholipids [GP]	257.388	161.438	210.402	94.1094	802.763	100.789	139.264	4400.37
7983639	PC(24:0/18:1)	Glycerophospholipids [GP]	6072.36	6128.81	8902.82	6597.25	6668.3	5739.84	6222.54	5406.77
7983642	PC(24:0/20:1)	Glycerophospholipids [GP]	849.672	723.811	1279.86	602.557	929.356	580.895	733.703	694.7
7983646	PC(24:0/24:0)	Glycerophospholipids [GP]	63.0505	80.0464	132.058	144.773	118.61	88.3298	79.9537	166.511
160779949	PC(24:1/18:3)	Glycerophospholipids [GP]	2795.83	3290.44	2807.33	4460.5	2359.03	2699.47	2676.21	3745.1
7983690	PC(26:2/16:0)	Glycerophospholipids [GP]	2759.17	3218.83	4799.84	3613.5	3758.38	3660.4	3848.62	3618.63
7983695	PC(3:0/3:0)	Glycerophospholipids [GP]	381.787	420.416	364.38	479.078	295.642	315.203	344.171	281.876
7983699	PC(36:0/16:0)	Glycerophospholipids [GP]	777.901	871.38	1152.95	706.577	1925.33	1099.22	1456.98	1496.05
7983702	PC(4:0/4:0)	Glycerophospholipids [GP]	12.6715	3.12994	21.1887	19.7632	9.0794	17.7744	10.4704	3.95473
7983705	PC(5:0/5:0)	Glycerophospholipids [GP]	572.929	1266.11	2130.48	2773.33	2555.09	2156.6	5426.71	1617.37
7983746	PC(9:0/22:0)	Glycerophospholipids [GP]	1625.71	2164.76	2049.9	1179.91	2017.6	1669.42	2298.24	2256.66
7983840	PC(O-17:0/18:1)	Glycerophospholipids [GP]	1184.35	1351.82	1334.24	1667	1097.66	1192.47	1224.52	977.495
7983846	PC(O-17:0/22:0)	Glycerophospholipids [GP]	1053.64	624.558	645.57	191.552	5254.66	496.544	169.276	5813.6
7983849	PC(O-18:0/16:0)	Glycerophospholipids [GP]	283.503	276.614	540.732	316.298	688.734	564.518	590.35	267.507
123061452	PC(O-18:0/22:1)	Glycerophospholipids [GP]	387.267	153.933	242.857	63.8069	3144.72	197.066	68.5589	5853.8
14713867	PC(O-18:1/O-16:0)	Glycerophospholipids [GP]	589.596	636.506	1005.97	824.889	1211.59	1012.51	908.998	705.823
49703547	PC(O-18:2/2:0)	Glycerophospholipids [GP]	9.00621	44.6639	169.705	368.978	1298.28	644.067	609.055	2.78964
160779975	PC(O-18:2/22:0)	Glycerophospholipids [GP]	47.4362	91.4808	127.353	96.9617	76.7465	94.973	97.6011	74.4562
7983888	PC(O-20:0/22:0)	Glycerophospholipids [GP]	71.0546	159.435	347.519	191.757	459.45	311.351	368.934	991.092
123061483	PC(O-20:0/22:6)	Glycerophospholipids [GP]	10443.1	9194.16	7730.04	10407.2	4677.36	5711.68	5734.65	12474.9
160779955	PC(O-22:0/22:3)	Glycerophospholipids [GP]	327.399	508.354	388.042	384.986	1604.56	406.522	271.826	4431.8
160779979	PC(O-22:1/22:3)	Glycerophospholipids [GP]	1.19792	12.1981	20.2275	12.2665	116.096	24.2044	18.3973	504.168
7983899	PC(P-18:0/2:0)	Glycerophospholipids [GP]	64.6331	32.9147	88.9826	53.2083	122.981	148.489	89.6627	168.914
123061568	PC(P-20:0/21:0)	Glycerophospholipids [GP]	832.323	292.671	504.36	242.135	3247.46	161.192	241.309	5309.04
123062501	PE(13:0/17:0)	Glycerophospholipids [GP]	2371.77	2325.39	7625.11	2173.18	3408.02	3655.61	5367.14	1795.55
123061634	PE(13:0/17:2)	Glycerophospholipids [GP]	296.962	196.951	797.557	271.048	487.001	558.492	576.044	282.542
14714263	PE(14:0/16:0)	Glycerophospholipids [GP]	299.06	459.642	433.354	270.819	1445.81	592.644	821.558	308.921
123061657	PE(14:0/17:2)	Glycerophospholipids [GP]	687.61	645.993	1790.12	104.698	908.794	833.157	1253.02	365.769
123062478	PE(15:0/18:2)	Glycerophospholipids [GP]	149.871	400.881	526.479	651.617	504.963	779.092	474.96	658.973
123062472	PE(16:0/17:1)	Glycerophospholipids [GP]	110.39	176.535	476.555	34.2658	156.259	50.7756	183.546	43.9889
123062471	PE(16:0/18:0)	Glycerophospholipids [GP]	1658.33	2185.06	1810.05	1635.53	1572.57	1523.3	1719.1	2483.37
123060600	PE(16:0/18:1)-15-isoLG pyrrole	Glycerophospholipids [GP]	15934.3	12268.7	15739.8	32059.3	29036	25166.1	26663.4	8462.95
14714003	PE(16:0/18:2)	Glycerophospholipids [GP]	15601.3	20322.9	18589.3	14182.2	14939.8	13352.8	17723.6	19741.1
14714231	PE(16:0/20:0)	Glycerophospholipids [GP]	419.627	572.164	453.256	121.256	449.19	334.538	559.49	513.759
123062467	PE(16:0/20:5)	Glycerophospholipids [GP]	194.632	230.403	159.593	184.827	143.949	179.346	178.702	214.013
14714093	PE(16:0/22:0)	Glycerophospholipids [GP]	524.387	541.006	723.678	281.517	778.277	654.852	641.173	1001.03
14714097	PE(16:0/22:1)	Glycerophospholipids [GP]	4364.6	4568.94	4340.79	5927.51	4203.64	3489.85	3986.57	5626.1
123067368	PE(16:0/22:6(14OH))	Glycerophospholipids [GP]	48.8002	248.054	304.38	4.5928	201.87	87.3468	319.505	137.381
123061763	PE(16:1/14:1)	Glycerophospholipids [GP]	263.137	195.611	2465.45	45.5931	1038.24	845.972	1507.36	163.745
74380425	PE(16:1/16:1)	Glycerophospholipids [GP]	227.566	352.173	296.594	177.325	409.018	279.142	325.281	301.425
123061791	PE(17:0/17:2)	Glycerophospholipids [GP]	6118.19	8285.13	6762.23	5653.32	8001.84	6903.09	8035.41	9803.08
123061838	PE(17:2/13:0)	Glycerophospholipids [GP]	10.5394	16.1686	62.2999	29.9576	296.068	133.19	134.395	10.5685
123061841	PE(17:2/15:0)	Glycerophospholipids [GP]	849.749	1082.99	957.112	726.286	780.634	723.49	993.038	913.578
123061843	PE(17:2/16:0)	Glycerophospholipids [GP]	365.184	533.89	489.777	365.763	311.273	255.903	446.932	408.891
14714005	PE(18:0/18:2)	Glycerophospholipids [GP]	3047.7	3711.76	3950.1	2535.91	2542.52	2101.33	2755.4	2804.01
123061875	PE(18:0/18:3)	Glycerophospholipids [GP]	1314.74	1677.13	1771.32	1336.07	1168.31	1083.23	1383.72	1422.29
123062448	PE(18:0/20:3)	Glycerophospholipids [GP]	2946.87	3114.49	2795.51	3176.05	2221.02	2424.57	2195.11	3424
14714090	PE(18:0/20:4)	Glycerophospholipids [GP]	5864.02	6563.79	6296.76	5593.76	4914.9	4819.46	5193.81	7874.23
123067369	PE(18:0/22:6(14OH))	Glycerophospholipids [GP]	2374.79	2408.42	5052.7	1093.83	1889.31	1460.86	3323.36	2030.65
14714060	PE(18:1/16:0)	Glycerophospholipids [GP]	27.5018	16.0424	77.2814	12.2348	28.0125	4.10525	34.2769	3.19322
14714070	PE(18:1/18:1)	Glycerophospholipids [GP]	5845.9	7206.19	6848.06	5030.7	3919.87	3555.71	5094.74	4825.69
123062443	PE(18:1/18:3)	Glycerophospholipids [GP]	6441.02	7359.58	9657.7	4296.07	6746.83	5266.61	6775.27	7107.73
14714104	PE(18:1/20:0)	Glycerophospholipids [GP]	11.3734	17.5898	14.1754	8.69899	69.1845	106.047	30.9048	162.437
14714087	PE(18:1/20:1)	Glycerophospholipids [GP]	990.471	1255.98	1299.37	939.003	675.112	660.756	865.346	891.521
14714122	PE(18:1/22:0)	Glycerophospholipids [GP]	128.206	310.698	300.201	161.109	480.257	435.308	433.792	407.186
14714008	PE(18:3/16:0)	Glycerophospholipids [GP]	92224.3	104236	102231	98716.4	76561.5	83524.5	100332	87798.7
123062435	PE(18:3/18:3)	Glycerophospholipids [GP]	103.648	119.375	69.5834	118.543	63.6766	99.1712	84.6543	121.742
123061993	PE(18:4/17:1)	Glycerophospholipids [GP]	150.009	125.26	248.125	169.225	171.656	192.914	156.766	131.15
123062046	PE(19:1/16:1)	Glycerophospholipids [GP]	783.728	946.688	952.437	546.782	736.012	880.421	1183.61	1022.57
123062060	PE(19:1/20:2)	Glycerophospholipids [GP]	666.458	906.027	764.837	464.27	376.867	352.544	559.587	771.709
123062076	PE(20:0/17:2)	Glycerophospholipids [GP]	14528.1	19808.9	16458.3	11124	12881.4	10468	15801	17875.7
14714092	PE(20:0/18:0)	Glycerophospholipids [GP]	213.135	266.649	259.802	154.718	306.684	390.962	306.476	492.957
14714086	PE(20:0/18:2)	Glycerophospholipids [GP]	677.334	852.768	941.17	564.951	490.737	478.582	574.711	561.812
123062078	PE(20:0/18:3)	Glycerophospholipids [GP]	423.644	474.091	677.764	468.419	219.128	358.101	459.436	734.213
14714101	PE(20:0/20:2)	Glycerophospholipids [GP]	5874.43	8380.07	6808.16	6321.79	3453.58	3728.12	4144.32	4850.8
123062094	PE(20:1/16:1)	Glycerophospholipids [GP]	231.428	341.966	356.921	182.467	116.129	167.789	263.483	442.593
123062100	PE(20:1/18:2)	Glycerophospholipids [GP]	1328.56	1437.21	1426.46	1265.93	1138.09	1204.79	995.035	1559.39
123062102	PE(20:1/18:3)	Glycerophospholipids [GP]	2160.3	2515.7	2468.51	1823.17	1925.27	1955.16	1871.29	2735.46
123062122	PE(20:2/15:1)	Glycerophospholipids [GP]	6098.47	6918.88	6372.7	5175.11	3523.9	3658.15	5570.47	5579.35
123062149	PE(20:3/13:0)	Glycerophospholipids [GP]	8.2075	157.475	3.14409	23.6144	481.541	142.595	308.164	248.956
123062155	PE(20:3/16:1)	Glycerophospholipids [GP]	41027.8	50865.1	43955.5	38123.5	34018.2	33694.5	44953.4	42414.7
123062163	PE(20:3/18:3)	Glycerophospholipids [GP]	627.789	572.505	1549.4	660.429	1063.81	894.858	1321.4	132.785
123062167	PE(20:3/20:0)	Glycerophospholipids [GP]	1513.63	1919.26	2350.45	1844.78	1137.49	1342.98	1795.54	1763.59
123062183	PE(20:4/15:0)	Glycerophospholipids [GP]	329.811	581.695	723.254	101.91	319.242	381.247	660.099	644.195
123062188	PE(20:4/17:2)	Glycerophospholipids [GP]	512.248	928.626	975.558	348.137	302.103	388.899	828.172	722.596
123062209	PE(20:5/13:0)	Glycerophospholipids [GP]	588.078	534.168	154.573	19.7635	646.402	137.253	46.5031	1066.93
123062212	PE(20:5/15:0)	Glycerophospholipids [GP]	142.648	124.446	11.5614	4.58744	177.672	20.0514	1272.37	127.364
14714127	PE(20:5/22:5)	Glycerophospholipids [GP]	292.294	436.759	492.547	241.569	1429.14	389.444	594.481	152.605
123062417	PE(20:5/22:6)	Glycerophospholipids [GP]	8007.1	9257.34	6771.42	4302.17	22061	10882.6	15059.1	8461.61
123062248	PE(21:0/18:3)	Glycerophospholipids [GP]	80592	101281	73062.8	54929.7	61489.7	52850.5	84979.5	80694.6
123062253	PE(21:0/20:1)	Glycerophospholipids [GP]	3433.43	3663	5054.78	4984.6	4199.75	4456.25	3922.66	4554.56
123062254	PE(21:0/20:2)	Glycerophospholipids [GP]	966.929	1559.49	1050.83	1481.65	1077.15	591.472	983.546	3377.02
123062269	PE(22:0/17:2)	Glycerophospholipids [GP]	3539.52	5338.13	3384.65	8531	2984.15	2661.16	3768.51	5558.91
123062270	PE(22:0/18:2)	Glycerophospholipids [GP]	2407.13	3228.51	3621.18	2896.89	2283.82	2258.28	2393.73	3142.01
14714251	PE(22:0/20:1)	Glycerophospholipids [GP]	730.898	725.117	1330.24	950.702	1014.82	1124.55	1022.99	949.526
14714252	PE(22:0/22:1)	Glycerophospholipids [GP]	283.757	263.252	597.988	331.608	555.125	492.127	517.003	534.137
123062289	PE(22:1/14:1)	Glycerophospholipids [GP]	169.768	257.964	202.31	125.906	129.646	86.6594	225.6	287.641
123062294	PE(22:1/17:0)	Glycerophospholipids [GP]	660.54	695.732	1165.32	802.903	780.488	768.232	858.185	732.423
123062311	PE(22:1/21:0)	Glycerophospholipids [GP]	10386.5	12532.5	14373.2	15579.3	11644.7	11637.5	12439.6	12770.9
123062318	PE(22:2/13:0)	Glycerophospholipids [GP]	3709.26	5342.59	4461.7	2609.1	2705.81	2490.08	4218.85	4890.49
123062323	PE(22:2/16:0)	Glycerophospholipids [GP]	383.353	545.772	541.009	116.255	205.548	110.19	312.618	274.797
123062335	PE(22:2/19:1)	Glycerophospholipids [GP]	376.055	553.601	722.188	440.145	1073.82	894.911	993.156	1415.42
123062336	PE(22:2/20:0)	Glycerophospholipids [GP]	5570.6	7713.9	6762.3	6588.28	4842.35	4533.5	5209.82	5427.79
123062337	PE(22:2/20:1)	Glycerophospholipids [GP]	1731.81	2325.58	2460.58	1915.27	2307.79	1867.47	2601.36	3079.77
123062342	PE(22:2/21:0)	Glycerophospholipids [GP]	11551.5	12222.8	15308	15186.9	20079.8	18433.8	17654.9	18754.5
123062343	PE(22:2/22:0)	Glycerophospholipids [GP]	464.344	464.569	894.186	546.009	1523.6	1582.93	1518.58	1389.73
123062351	PE(22:4/14:1)	Glycerophospholipids [GP]	21374.7	28245.8	21495.3	20306.7	18135.2	18855.6	23725.8	26507
123062375	PE(22:4/22:1)	Glycerophospholipids [GP]	92.7638	83.8191	176.8	128.479	60.4004	78.4941	51.6561	164.411
123062376	PE(22:4/22:2)	Glycerophospholipids [GP]	313.112	345.447	388.864	472.783	117.256	137.374	76.2219	409.016
123062397	PE(22:6/20:1)	Glycerophospholipids [GP]	225.785	315.067	452.341	16.4361	247.065	152.127	377.253	341.388
123062398	PE(22:6/20:2)	Glycerophospholipids [GP]	1634.3	1546.95	1526.31	2206.13	617.698	996.026	995.539	1087.91
123062404	PE(22:6/22:1)	Glycerophospholipids [GP]	3298.8	3224.5	3171.52	4336.91	1891.35	2235.1	2081.96	2471.69
14714054	PE(22:6/22:6)	Glycerophospholipids [GP]	1359.49	1350.11	2833.64	102.536	2979.47	974.973	2371.39	1051.09
14714256	PE(24:0/20:1)	Glycerophospholipids [GP]	313.96	242.382	388.773	359.744	810.449	581.071	473.752	836.278
123062551	PE(O-20:0/13:0)	Glycerophospholipids [GP]	1079.78	1334.3	766.308	1435.4	628.077	874.067	952.162	1152.79
123062580	PE(O-20:0/16:0)	Glycerophospholipids [GP]	162.636	298.194	127.048	58.8677	16.4146	82.7953	174.656	290.117
74380440	PE(P-16:0/0:0)	Glycerophospholipids [GP]	271.278	262.098	239.914	319.641	177.239	212.147	210.718	83.6395
123062604	PE(P-16:0/17:2)	Glycerophospholipids [GP]	82.5915	113.96	301.711	26.6869	110.243	135.383	237.834	101.79
123067376	PE(P-16:0/20:4(5OH[S]))	Glycerophospholipids [GP]	11688.6	15228.5	13453.9	10043.3	12197.4	10801.8	14438	14914.8
123062615	PE(P-16:0/20:5)	Glycerophospholipids [GP]	35.2748	343.041	53.2822	15.9551	194.71	13.6833	3.82602	3274.63
123067374	PE(P-18:1/20:4(15OH[S]))	Glycerophospholipids [GP]	151.894	106.707	157.836	31.4677	648.528	319.017	3525	299.224
123062655	PE(P-20:0/16:0)	Glycerophospholipids [GP]	110.117	7.67012	17.5797	10.3768	68.9642	11.6015	5.1442	1628.1
123062656	PE(P-20:0/16:1)	Glycerophospholipids [GP]	147.113	127.634	411.979	32.0679	265.231	10.6612	166.77	35.7327
123062659	PE(P-20:0/17:2)	Glycerophospholipids [GP]	167.295	312.328	187.961	126.18	168.972	194.971	222.402	658.039
123062661	PE(P-20:0/18:1)	Glycerophospholipids [GP]	21.731	16.3485	19.8394	35.0395	14.3044	20.0715	19.4778	17.4983
123062662	PE(P-20:0/18:2)	Glycerophospholipids [GP]	607.993	606.435	468.28	818.557	387.955	629.382	482.618	457.539
123062673	PE(P-20:0/20:5)	Glycerophospholipids [GP]	576.466	662.102	913.854	693.064	437.163	643.024	768.786	1174.44
14714333	PE-NMe2(O-14:0/O-14:0)	Glycerophospholipids [GP]	1041.85	1030.21	1222.39	1076.39	684.869	763.908	1023.47	1348.71
14714332	PE-NMe2(O-16:0/O-16:0)	Glycerophospholipids [GP]	31.7873	23.7054	122.21	2.45081	470.126	321.352	331.09	108.063
123064765	PG(12:0/20:0)	Glycerophospholipids [GP]	380.702	357.848	316.774	732.472	159.337	350.902	280.386	179.854
123063923	PG(14:0/17:2)	Glycerophospholipids [GP]	13.2669	33.9617	110.458	47.8161	1372.27	462.663	549.196	22.3848
123065021	PG(15:0/0:0)	Glycerophospholipids [GP]	1832.47	2043.53	1584.52	2188.1	1141.42	1469.36	1660.31	1110.69
123063964	PG(15:0/12:0)	Glycerophospholipids [GP]	193.673	238.592	174.552	365.159	645.292	964.663	497.745	1083.36
123064739	PG(15:0/18:2)	Glycerophospholipids [GP]	27.9682	101.971	27.6858	17.8854	893.259	273.947	455.298	227.106
123064016	PG(15:1/22:6)	Glycerophospholipids [GP]	6649	7987.24	7427.7	5872.74	4494.02	4847.98	7470.33	6961.29
74380454	PG(16:0/0:0)	Glycerophospholipids [GP]	5549.22	7872.35	6304.47	10585.4	5141.88	4729.73	7147.78	5498.89
123064735	PG(16:0/16:1)	Glycerophospholipids [GP]	18768.9	18755.8	24368.5	23379.9	14896.1	11750.5	15546.8	11974.9
123064732	PG(16:0/18:0)	Glycerophospholipids [GP]	653.901	686.476	868.644	579.802	552.139	524.922	640.187	613.939
4266287	PG(16:0/18:1)	Glycerophospholipids [GP]	1810.15	1752.57	2239.19	983.712	1765.1	1327.09	2081.47	1844.23
123064808	PG(16:0/18:2)	Glycerophospholipids [GP]	1364.44	1471.1	1904.18	614.733	890.969	825.816	1283.78	1050.23
123064798	PG(16:0/18:3)	Glycerophospholipids [GP]	28703.1	29135.5	40093.1	24881.4	27464.6	26162.6	32925.8	33039.6
49703608	PG(16:0/20:4)	Glycerophospholipids [GP]	79.2439	253.453	129.198	5.0393	347.038	82.9215	271.872	1012.88
123064728	PG(16:0/20:5)	Glycerophospholipids [GP]	432.568	411.103	388.97	239.02	264.848	291.893	280.998	181.055
123065000	PG(16:1/0:0)	Glycerophospholipids [GP]	1069.62	1890.35	2312.25	2332.33	17918.7	6143.36	11563.5	2222.71
123064727	PG(16:1/18:1)	Glycerophospholipids [GP]	329.523	341.846	388.667	147.996	193.733	192.896	272.979	217.373
123064726	PG(16:1/18:2)	Glycerophospholipids [GP]	21430	22990.6	30972.3	16940.1	13645.6	11761	16594.9	12609.1
123065006	PG(17:2/0:0)	Glycerophospholipids [GP]	1371.02	2250.98	1919.82	5847.38	3314.82	3278.59	3489.81	1264.72
123064112	PG(17:2/17:1)	Glycerophospholipids [GP]	413.897	497.359	617.219	182.694	163.629	168.816	352.002	393.913
123064125	PG(17:2/20:4)	Glycerophospholipids [GP]	104.06	124.651	338.336	93.1609	405.334	270.652	411.246	376.5
123064132	PG(17:2/22:6)	Glycerophospholipids [GP]	804.816	1415.7	1080.18	699.848	4148.88	1929.76	3327.67	2022.61
14714399	PG(18:0/14:0)	Glycerophospholipids [GP]	7603.46	7636.03	11353.5	9698.32	8786.23	8170.42	9770.24	8666.92
123064711	PG(18:0/18:4)	Glycerophospholipids [GP]	113.807	61.8483	77.1693	12.2272	268.52	103.653	152.582	198.861
123064790	PG(18:0/20:0)	Glycerophospholipids [GP]	3905.47	3562.59	2759.71	4363.05	2780.33	2300.25	2179.06	15443.1
49703611	PG(18:0/20:4)	Glycerophospholipids [GP]	5946.92	6216.33	10147.6	5537.44	6983.68	4212.5	6336.4	4276.24
123064708	PG(18:0/22:4)	Glycerophospholipids [GP]	205.183	481.279	511.441	334.842	506.779	397.109	705.246	801.69
14714413	PG(18:1/0:0)	Glycerophospholipids [GP]	83.9092	102.013	152.933	45.6287	75.5373	40.4264	95.3467	49.7414
123064784	PG(18:1/20:0)	Glycerophospholipids [GP]	6813.76	5778.89	5202.44	8260.25	2683.86	3300.03	2426.35	13325.2
123065001	PG(18:2/0:0)	Glycerophospholipids [GP]	564.657	1233.45	530.338	2745.43	1056.61	992.983	995.116	751.221
123064700	PG(18:2/20:4)	Glycerophospholipids [GP]	2044.78	3057.29	3663.04	1711.86	32482.5	8726.91	12722.3	3323.8
123065007	PG(18:3/0:0)	Glycerophospholipids [GP]	47.0091	46.8138	55.9887	21.4145	9.77665	12.3791	32.9716	8.34768
123064223	PG(18:3/13:0)	Glycerophospholipids [GP]	385.369	508.547	412.606	259.616	615.95	274.737	482.746	1898.27
123064232	PG(18:3/18:0)	Glycerophospholipids [GP]	735.836	756.7	955.076	1004.07	1112.22	1108.63	1062.28	1376.48
123064233	PG(18:3/18:2)	Glycerophospholipids [GP]	1176.43	852.495	1147.23	1655.26	815.909	986.636	889.841	501.712
123064258	PG(18:4/17:0)	Glycerophospholipids [GP]	3288.61	4237.29	3979.97	2838.14	7970.82	3902.75	7463.54	4519.96
123064261	PG(18:4/18:0)	Glycerophospholipids [GP]	147.738	199.064	127.154	114.464	69.904	100.832	115.49	211.197
123064263	PG(18:4/18:2)	Glycerophospholipids [GP]	112.457	103.962	103.703	93.3896	19.2661	28.5584	14.9617	3.67054
123064264	PG(18:4/18:3)	Glycerophospholipids [GP]	702.917	632.663	545.052	426.265	109.042	174.33	319.515	153.44
123064265	PG(18:4/18:3)	Glycerophospholipids [GP]	494.305	456.858	539.122	469.456	321.9	305.942	375.194	302.973
123064281	PG(19:0/14:1)	Glycerophospholipids [GP]	125.207	126.6	178.394	92.9021	119.225	67.52	126.866	82.9299
123064305	PG(19:1/12:0)	Glycerophospholipids [GP]	183.761	192.961	243.073	285.378	185.667	256.189	224.297	167.258
123064686	PG(20:0/22:6)	Glycerophospholipids [GP]	71.5356	75.8839	108.35	49.9313	95.5159	105.937	96.029	104.16
123064377	PG(20:1/21:0)	Glycerophospholipids [GP]	689.609	551.427	499.396	873.864	522.032	321.761	113.498	10699.4
123065011	PG(20:2/0:0)	Glycerophospholipids [GP]	6.53623	5.7408	20.6958	19.2471	5921.1	2310.22	2601.43	59.3752
123064390	PG(20:2/16:1)	Glycerophospholipids [GP]	458.802	449.589	661.918	601.211	144.817	194.384	177.149	190.336
123064398	PG(20:2/18:3)	Glycerophospholipids [GP]	44180.8	47927.7	57184.8	57404.1	60354.3	57101.5	58488	58480.2
123064416	PG(20:3/14:0)	Glycerophospholipids [GP]	8868.65	8900.08	10891.1	7093.75	3305.99	3762.83	5556.44	4198.36
123064418	PG(20:3/15:0)	Glycerophospholipids [GP]	640.793	854.188	938.781	214.115	429.372	174.753	446.398	597.907
123064421	PG(20:3/16:1)	Glycerophospholipids [GP]	2956.72	2915.92	3923.44	3449.04	1556.48	1487	1753.61	1692.65
123064424	PG(20:3/17:2)	Glycerophospholipids [GP]	48731.6	43797.6	53861.5	46167	36755.4	38553.1	45959.1	24574.7
123064430	PG(20:3/18:4)	Glycerophospholipids [GP]	1059.55	1154.85	682.84	319.562	1454.77	1033.76	1053.03	815.734
123064447	PG(20:4/14:0)	Glycerophospholipids [GP]	68617.6	65406.4	74410.2	54881.6	25448.7	29051.7	47841.1	37036.2
123064469	PG(20:4/22:0)	Glycerophospholipids [GP]	32.4211	154.895	110.959	6.10837	79.0172	2.83483	28.2306	285.515
123064474	PG(20:5/13:0)	Glycerophospholipids [GP]	140.07	130.731	756.449	201.555	4152.81	996.114	1573.06	764.74
123064483	PG(20:5/17:2)	Glycerophospholipids [GP]	12157.9	15616	13092.2	12460.7	7682.24	7775.88	12540.5	15264.1
123064487	PG(20:5/18:3)	Glycerophospholipids [GP]	1503.07	1273.33	1672.8	1003.68	704.965	815.182	1072.73	852.119
123064489	PG(20:5/19:0)	Glycerophospholipids [GP]	118.038	143.058	140.635	126.839	136.952	129.278	169.597	203.276
123064681	PG(20:5/22:6)	Glycerophospholipids [GP]	176.633	233.304	150.164	122.681	182.497	114.564	159.541	153.302
123064514	PG(21:0/18:4)	Glycerophospholipids [GP]	503.247	692.305	464.798	366.136	445.071	149.103	318.883	4076.76
123064539	PG(22:0/19:0)	Glycerophospholipids [GP]	47.5461	42.4616	91.2765	130.629	224.348	277.233	234.742	330.563
123064566	PG(22:1/18:4)	Glycerophospholipids [GP]	1822.58	1968.67	1941.23	1306.83	1038.24	1054.56	1295.89	1262.55
123064574	PG(22:1/20:5)	Glycerophospholipids [GP]	2007.53	2796.79	891.365	784.654	438.264	491.532	520.681	273.731
123065014	PG(22:2/0:0)	Glycerophospholipids [GP]	9.17614	67.6175	40.1623	174.98	440.756	278.775	302.624	5.46347
123064617	PG(22:4/15:1)	Glycerophospholipids [GP]	177.151	323.288	548.494	116.825	513.845	277.721	647.34	368.818
123064624	PG(22:4/18:1)	Glycerophospholipids [GP]	5943.08	6201.66	8290.42	6609.53	7555.65	6463.95	8040.4	5814.48
123064634	PG(22:4/20:3)	Glycerophospholipids [GP]	6101.29	5694.95	7098.24	7085.86	2761.43	3172.79	3224.76	3650.4
123064803	PG(22:4/22:6)	Glycerophospholipids [GP]	3266.82	3107.08	3947.79	3157.61	3038.03	2539.98	3578.94	1505.61
123064643	PG(22:6/13:0)	Glycerophospholipids [GP]	591.693	654.394	120.166	25.9044	1277.29	205.139	313.229	627.628
123064646	PG(22:6/15:0)	Glycerophospholipids [GP]	438.779	644.886	604.802	668.625	2626.57	1142.76	3568.38	729.677
123064647	PG(22:6/15:1)	Glycerophospholipids [GP]	698.056	609.281	888.202	476.804	328.618	246.64	409.329	483.89
123064650	PG(22:6/17:1)	Glycerophospholipids [GP]	2677.33	4120.25	3428.05	5548.47	2798.81	2006.23	2908.67	3584
123064655	PG(22:6/18:3)	Glycerophospholipids [GP]	527.753	840.751	808.202	687.546	1140.91	666.32	1322.9	606.561
123064661	PG(22:6/20:1)	Glycerophospholipids [GP]	98.5855	101.355	131.849	70.0341	134.478	110.994	101.761	147.74
123064662	PG(22:6/20:2)	Glycerophospholipids [GP]	348.199	697.163	460.764	602.404	96.0607	9.63562	105.831	538.844
123064663	PG(22:6/20:3)	Glycerophospholipids [GP]	64.7297	105.023	166.383	34.6334	523.012	168.064	278.484	144.241
123064664	PG(22:6/20:4)	Glycerophospholipids [GP]	582.224	1077.09	805.059	1051.02	4335.8	1985.49	2715.22	1327.6
123064802	PG(22:6/22:6)	Glycerophospholipids [GP]	4545.67	6976.44	5931.77	6789.21	18505.7	7868.18	11894.8	7426.6
14714403	PG(8:0/8:0)	Glycerophospholipids [GP]	37.6799	271.13	176.26	474.541	1762	620.148	1621.2	324.722
123064892	PG(O-16:0/17:0)	Glycerophospholipids [GP]	252.565	280.284	471.845	29.9677	56.19	68.8898	161.435	40.0702
123064833	PG(O-18:0/15:0)	Glycerophospholipids [GP]	79.3212	78.0114	113.559	13.3343	77.0432	103.854	117.396	103.284
123064879	PG(O-20:0/22:4)	Glycerophospholipids [GP]	152.811	239.995	179.206	94.5899	131.657	72.5042	111.057	287.804
123064908	PG(P-16:0/14:1)	Glycerophospholipids [GP]	63.8944	45.9197	84.3302	114.984	95.0426	127.977	116.46	79.1581
123064991	PG(P-16:0/18:2)	Glycerophospholipids [GP]	438.831	572.615	681.058	291.564	700.331	750.644	1233.98	1477.26
123064926	PG(P-16:0/20:5)	Glycerophospholipids [GP]	851.936	835.206	1304.71	863.286	641.628	409.313	647.289	632.527
123064996	PG(P-16:0/22:6)	Glycerophospholipids [GP]	995.011	962.539	1413.83	953.342	1070.71	836.755	985.502	963.651
123065028	PG(P-18:0/0:0)	Glycerophospholipids [GP]	190.491	487.692	340.116	348.57	780.045	404.074	424.897	186.964
123064994	PG(P-18:0/20:4)	Glycerophospholipids [GP]	47.0678	47.1463	89.003	39.3524	131.996	52.4182	98.4236	13.5181
123065027	PG(P-20:0/0:0)	Glycerophospholipids [GP]	1605.66	1533.58	2580.3	2659.76	1838.35	1680.16	1832.09	1873.33
123064983	PG(P-20:0/20:4)	Glycerophospholipids [GP]	268.808	321.702	753.376	250.79	180.775	186.522	277.399	155.985
123064997	PG(P-20:0/22:6)	Glycerophospholipids [GP]	241.649	208.732	407.909	270.441	162.29	222.555	217.711	208.685
4266293	PGP(16:0/18:1)	Glycerophospholipids [GP]	3577.92	4865.11	4526.64	3801.26	2862.54	2128.37	2963.01	3202.2
160780070	PI(10:0/16:1)	Glycerophospholipids [GP]	65.305	45.5063	34.4783	10.9927	229.433	65.4204	134.595	173.226
160780071	PI(10:0/18:0)	Glycerophospholipids [GP]	160.103	177.506	196.749	112.157	50.5036	44.1376	91.8952	32.6742
123065932	PI(12:0/18:0)	Glycerophospholipids [GP]	2520.98	2776.24	3297.39	2373.96	5107.47	3369.63	6828.28	3054.15
123065931	PI(12:0/18:1)	Glycerophospholipids [GP]	930.744	1887.17	1226.29	514.505	401.783	293.073	656.743	642.028
123065979	PI(14:0/18:1)	Glycerophospholipids [GP]	493.645	1033.05	731.577	275.326	80.7165	4.40183	75.7184	294.87
123065918	PI(14:0/18:2)	Glycerophospholipids [GP]	521.178	559.636	674.317	514.281	462.639	473.042	487.527	658.739
123065914	PI(14:0/20:4)	Glycerophospholipids [GP]	3015.57	4738.03	4632.3	3971.7	13686.4	6605.05	8702.2	6776.59
123065911	PI(14:0/22:6)	Glycerophospholipids [GP]	231.134	362.858	177.011	174.361	282.081	205.607	177.268	152.382
123065904	PI(15:0/18:2)	Glycerophospholipids [GP]	4502.55	4146.17	6582.09	4402.85	2811.51	2840.2	3067.76	3239.58
123065148	PI(15:1/12:0)	Glycerophospholipids [GP]	228.152	209.281	320	121.773	477.645	392.685	398.075	385.796
123065171	PI(15:1/20:4)	Glycerophospholipids [GP]	11801.6	14959.6	17369.3	11028.6	12709.5	8787.37	15451	13435.5
49703614	PI(16:0/16:0)	Glycerophospholipids [GP]	178.009	192.087	246.992	181.399	141.634	169.816	166.558	302.728
4266294	PI(16:0/18:1)	Glycerophospholipids [GP]	4091.98	4457.12	5529.12	3470.68	5946.94	4587.22	6087.58	4852.53
123065978	PI(16:0/18:2)	Glycerophospholipids [GP]	55588.3	61623.7	75392.6	60001.6	72607.9	66912	75415.4	65139.5
123065963	PI(16:0/18:3)	Glycerophospholipids [GP]	2112.37	2351.46	2879.1	3227.18	3061.68	2606.26	3101.19	3000.37
123065977	PI(16:0/20:4)	Glycerophospholipids [GP]	7.04713	31.4367	58.6452	11.501	284.905	10.7808	59.1927	656.586
123065891	PI(16:1/18:2)	Glycerophospholipids [GP]	6616.94	7227.09	6116.17	8865.35	5820.98	7061.03	7345.39	8438.13
123065888	PI(16:1/22:6)	Glycerophospholipids [GP]	708.209	746.122	836.401	628.953	724.734	830.67	677.789	381.555
123065218	PI(17:0/17:1)	Glycerophospholipids [GP]	5159.7	5895.02	7534.33	4715.25	5535.63	4664	6312.58	4515.51
123065883	PI(17:0/18:1)	Glycerophospholipids [GP]	1060.19	1368.7	830.977	427.328	527.95	654.496	1003.61	1077.26
123065956	PI(17:0/20:0)	Glycerophospholipids [GP]	93.5316	124.077	201.854	170.984	229.189	293.54	235.765	407.768
123065288	PI(17:2/20:5)	Glycerophospholipids [GP]	2016.95	3350.06	4288.8	3573.7	12030.7	5927.36	15274.1	2334.07
74380461	PI(18:0/18:0)	Glycerophospholipids [GP]	257.62	311.494	323.057	266.89	352.03	343.855	393.343	686.825
123065975	PI(18:0/18:2)	Glycerophospholipids [GP]	167.178	142.684	145.9	231.567	102.705	123.683	139.365	8.89661
123065954	PI(18:0/20:1)	Glycerophospholipids [GP]	4097.36	4239.94	5544.43	3209.9	3728.66	2914.47	4531.45	3430.79
123065312	PI(18:1/15:0)	Glycerophospholipids [GP]	355.484	345.263	572.724	457.488	99.8348	196.021	135.846	215.499
123065868	PI(18:1/20:4)	Glycerophospholipids [GP]	134.521	488.186	917.808	558.716	5623.33	2280.84	6318.78	961.699
123065947	PI(18:1/22:0)	Glycerophospholipids [GP]	2072.17	2330.73	3542.5	1022.25	2884.69	1625.28	3553.89	2257.32
123066172	PI(18:2/0:0)	Glycerophospholipids [GP]	374.044	198.932	131.141	20.463	332.844	102.372	118.083	361.192
123065328	PI(18:2/13:0)	Glycerophospholipids [GP]	21714.9	20267.6	28735.3	24929.9	14229	13063.4	15158.8	13967.9
123065391	PI(18:3/17:0)	Glycerophospholipids [GP]	285.893	513.18	505.032	413.605	314.629	99.5067	294.161	429.231
123065973	PI(18:3/18:3)	Glycerophospholipids [GP]	113.37	133.312	137.675	227.481	175.181	225.449	170.147	211.622
123066179	PI(18:4/0:0)	Glycerophospholipids [GP]	50995.5	51023.4	44102.9	64228.4	37289.6	41156	42297.8	36927.1
123065415	PI(18:4/14:1)	Glycerophospholipids [GP]	220.743	416.065	632.966	734.655	1292.24	832.973	1938.71	508.552
123065417	PI(18:4/15:1)	Glycerophospholipids [GP]	11591.4	13470.4	18614.1	8109.25	16904.8	11068.8	20666.9	13100.2
123065421	PI(18:4/17:1)	Glycerophospholipids [GP]	999.797	1387.87	762.234	423.225	975.977	519.479	720.529	1069.62
123065422	PI(18:4/17:2)	Glycerophospholipids [GP]	290.45	507.516	541.268	350.393	1388.92	625.408	1630.24	427.687
123065424	PI(18:4/18:1)	Glycerophospholipids [GP]	258.935	419.783	300.246	432.891	391.354	356.931	475.485	407.896
123065425	PI(18:4/18:2)	Glycerophospholipids [GP]	329.829	321.24	290.352	451.834	369.001	536.419	392.781	378.128
123065440	PI(18:4/22:2)	Glycerophospholipids [GP]	11802.5	11820.6	12962.2	8598.02	6652.4	7659.66	11905.4	9981.67
123066180	PI(19:1/0:0)	Glycerophospholipids [GP]	1814.99	1516.51	496.088	28.5127	1170	228.004	77.2977	1482.51
123065849	PI(20:0/22:6)	Glycerophospholipids [GP]	9277.18	8844.22	12463.2	8404.53	6396.89	7405.23	8728.31	7365.08
123065530	PI(20:1/18:3)	Glycerophospholipids [GP]	4540.18	4746.12	5041.07	5528.15	3063.26	2953.02	3704.53	2577.59
123065848	PI(20:1/20:1)	Glycerophospholipids [GP]	8428.51	9300.58	13645	3948.52	13636.6	8878.81	20281.6	9823.06
123065546	PI(20:2/13:0)	Glycerophospholipids [GP]	1178.85	1119.26	1085.72	316.515	2572.41	967.518	1444.55	1322.33
123065551	PI(20:2/16:0)	Glycerophospholipids [GP]	621.074	662.903	706.615	746.665	439.913	532.15	549.55	493.853
123065591	PI(20:3/18:3)	Glycerophospholipids [GP]	5103.54	5237.67	6293.46	5477.26	5099.98	5640.4	4825.14	3172.64
123065597	PI(20:3/20:2)	Glycerophospholipids [GP]	665.556	694.449	701.62	318.35	287	348.128	473.863	299.594
74380469	PI(20:4/0:0)	Glycerophospholipids [GP]	165.876	75.0734	123.717	136.796	17.7197	122.485	23.2687	79.3771
123065612	PI(20:4/15:1)	Glycerophospholipids [GP]	268.754	453.009	603.194	588.099	1315.49	1056.85	1797.09	387.504
123065614	PI(20:4/17:0)	Glycerophospholipids [GP]	7823.55	7214.57	9373.42	10472.4	11003.3	10231.7	11751.3	5096.48
123065622	PI(20:4/18:4)	Glycerophospholipids [GP]	1272.93	1635.8	985.12	1688.9	4041.37	2287.85	3317.78	2177.28
123065624	PI(20:4/19:1)	Glycerophospholipids [GP]	1756.49	1791.51	1562.99	1655.98	676.922	995.648	1306.93	635.74
123065632	PI(20:4/22:1)	Glycerophospholipids [GP]	14567.7	13943.4	15883	15029.5	9612.47	10874.7	14153.2	12337.7
123065633	PI(20:4/22:2)	Glycerophospholipids [GP]	29502.9	28871.7	32006.4	30379.8	14577.8	20249	25000.4	21321.6
123065646	PI(20:5/17:2)	Glycerophospholipids [GP]	1594.15	2460.52	2774.83	2861.93	6416.15	3666	9242.2	2595.5
123065650	PI(20:5/18:3)	Glycerophospholipids [GP]	62.9339	78.7315	169.942	58.7197	200.235	247.477	188.858	57.0122
123065844	PI(20:5/22:6)	Glycerophospholipids [GP]	148.481	55.3814	123.124	13.1873	398.486	107.521	327.833	164.535
123065677	PI(21:0/18:4)	Glycerophospholipids [GP]	72.7076	54.402	89.0863	10.8483	43.4493	20.9751	74.5621	38.1369
123065685	PI(21:0/20:5)	Glycerophospholipids [GP]	503.069	479.838	690.707	144.268	538.38	374.724	823.261	427.811
123065700	PI(22:0/18:3)	Glycerophospholipids [GP]	105.861	128.417	186.705	4.24362	116.265	75.404	217.52	130.58
123065701	PI(22:0/18:4)	Glycerophospholipids [GP]	38286.5	37022.5	46049.3	30930.9	30336.5	29328.7	39177.3	32296.8
123065972	PI(22:0/22:6)	Glycerophospholipids [GP]	5316.36	5024.35	6231.04	5563.21	2279.69	3685.38	3040.47	3330.39
123065715	PI(22:1/14:0)	Glycerophospholipids [GP]	8176.96	7507.78	2017.4	2296.95	2850.93	1634.82	833.246	6258.75
123065716	PI(22:1/14:1)	Glycerophospholipids [GP]	38615.5	37509.5	48218.4	42374.4	34218	33448.9	39162.9	23666.8
123065718	PI(22:1/15:1)	Glycerophospholipids [GP]	154.292	117.013	134.646	244.986	56.5196	72.1701	82.7675	8.21679
123065724	PI(22:1/18:0)	Glycerophospholipids [GP]	828.326	838.432	780.205	556.597	763.828	660.301	1110.31	767.781
123065726	PI(22:1/18:2)	Glycerophospholipids [GP]	50207.6	50338.9	56739.4	28537	42142.8	39766.7	64555	40996.7
123065728	PI(22:1/18:3)	Glycerophospholipids [GP]	114034	104970	120247	96230.6	68882.8	76252.8	103966	80383.3
123065729	PI(22:1/18:4)	Glycerophospholipids [GP]	9571.9	9432.53	10347.5	7811.43	5641.16	6822.8	9221.16	7839.19
123065744	PI(22:2/12:0)	Glycerophospholipids [GP]	8718.17	9540.19	10349	9104.62	8615.22	9596.2	11362.2	9832.7
123065755	PI(22:2/18:0)	Glycerophospholipids [GP]	3272.49	3827.64	5960.3	1378.83	6880.65	3876.7	8171.96	4199.55
123065759	PI(22:2/18:3)	Glycerophospholipids [GP]	2511.03	2502.77	3444.91	1839.4	2313.87	2272.26	3057.1	2739.19
123065762	PI(22:2/19:1)	Glycerophospholipids [GP]	13.8973	95.0639	37.881	48.5067	923.299	436.361	756.436	170.464
123065764	PI(22:2/20:1)	Glycerophospholipids [GP]	1617.62	1782.15	2893.18	830.544	980.785	1016.2	1792.19	596.588
123065768	PI(22:2/20:5)	Glycerophospholipids [GP]	212860	204133	261662	200941	118408	121601	146537	137961
123065770	PI(22:2/22:0)	Glycerophospholipids [GP]	47.4658	11.0833	92.0756	188.8	416.844	285.841	259.321	7.48065
123065787	PI(22:4/18:1)	Glycerophospholipids [GP]	474.002	503.693	604.295	245.421	449.954	323.416	816.314	407.909
123065788	PI(22:4/18:2)	Glycerophospholipids [GP]	4176.46	3951.23	5619.2	2402.18	3275.1	2971.74	4460.55	3983.11
123065790	PI(22:4/18:3)	Glycerophospholipids [GP]	23414.8	21966.9	28460.1	14774.4	16092.1	16385	29481.5	20661.4
123065792	PI(22:4/19:0)	Glycerophospholipids [GP]	1840.47	1939.16	2192.94	1322.26	738.549	933.182	1561.18	746.755
123065793	PI(22:4/19:1)	Glycerophospholipids [GP]	486.259	500.196	448.562	567.683	114.283	239.864	271.535	263.149
123065794	PI(22:4/20:0)	Glycerophospholipids [GP]	17727.4	16451.6	16849.1	17249.9	8981.55	11084.7	12992.1	10611.5
123065795	PI(22:4/20:1)	Glycerophospholipids [GP]	11915.1	13048.3	9132.44	19612	4631.5	6450.68	8246.61	6463.54
123065797	PI(22:4/20:3)	Glycerophospholipids [GP]	650580	630764	667733	701017	251399	323707	408064	360075
123065800	PI(22:4/21:0)	Glycerophospholipids [GP]	2260.36	1997.43	1842.53	2168.27	1358.12	1721.62	1808.4	1581.08
123065801	PI(22:4/22:0)	Glycerophospholipids [GP]	456.947	435.49	798.618	353.64	42.7072	96.6851	130.177	150.791
123065802	PI(22:4/22:1)	Glycerophospholipids [GP]	5233.47	4574.62	4720.36	5708.04	3359.97	4893.95	4598.93	4790.66
123065803	PI(22:4/22:2)	Glycerophospholipids [GP]	24353.7	23730.6	25814.2	26976.9	9311	15525.2	13609.8	14241.5
123065808	PI(22:6/14:1)	Glycerophospholipids [GP]	1450.5	1635.12	1948.44	1317.41	2467.75	1303.83	2298.35	1591.68
123065813	PI(22:6/17:1)	Glycerophospholipids [GP]	204.257	367.484	164.452	112.1	169.435	94.0866	141.741	213.569
123065816	PI(22:6/18:1)	Glycerophospholipids [GP]	290.518	279.573	409.921	64.481	38.2586	78.946	175.845	218.033
123065820	PI(22:6/18:4)	Glycerophospholipids [GP]	107.139	77.6805	117.586	86.473	62.4348	76.1172	109.156	88.3352
123065821	PI(22:6/19:0)	Glycerophospholipids [GP]	849.251	715.359	967.77	537.673	216.733	323.162	415.587	388.807
123065822	PI(22:6/19:1)	Glycerophospholipids [GP]	556.643	495.643	732.518	412.151	102.769	130.925	188.244	281.839
123065824	PI(22:6/20:1)	Glycerophospholipids [GP]	8239.55	9185.22	9269.18	9708.63	3014.25	4710.74	5569.16	4671.23
123065826	PI(22:6/20:3)	Glycerophospholipids [GP]	1487.2	1476.01	1682.25	920.413	2591.39	1328	1684.41	1084.18
123065831	PI(22:6/22:1)	Glycerophospholipids [GP]	130120	120739	133444	131425	45858.5	66539	73540.1	69772.4
123065970	PI(22:6/22:6)	Glycerophospholipids [GP]	3785.16	7511.87	4495.97	17611	8374.48	7912.42	10195.8	5222.26
123065984	PI(O-16:0/13:0)	Glycerophospholipids [GP]	156.58	449.32	153.361	197.189	2297.67	764.165	1238.98	784.556
123066064	PI(O-16:0/16:0)	Glycerophospholipids [GP]	147.378	183.009	648.143	2.82183	241.545	161.801	610.071	211.437
123065991	PI(O-16:0/17:2)	Glycerophospholipids [GP]	834.497	1093.14	1522.29	778.777	538.202	456.21	805.523	262.454
123066059	PI(O-16:0/18:3)	Glycerophospholipids [GP]	934.01	910.965	1587.63	428.802	510.452	579.763	910.753	736.492
123066196	PI(O-18:0/0:0)	Glycerophospholipids [GP]	603.546	717.738	251.236	227.962	424.051	327.66	149.233	387.132
123066077	PI(P-16:0/13:0)	Glycerophospholipids [GP]	7202.74	10823.6	9801.79	6533.56	19968.9	9158.29	15046.4	10237.8
123066081	PI(P-16:0/15:1)	Glycerophospholipids [GP]	1707.77	1650.82	2164.15	1282.15	1203.41	963.112	1376.97	1363.47
123066086	PI(P-16:0/17:2)	Glycerophospholipids [GP]	687.746	805.941	1476.12	258.694	1114.49	513.629	1122.52	540.869
123066163	PI(P-16:0/18:1)	Glycerophospholipids [GP]	246.739	233.622	449.341	209.68	4.49144	18.5086	83.3388	50.8822
123066090	PI(P-16:0/18:4)	Glycerophospholipids [GP]	2966.49	3751.71	2549.71	2729.47	2076.23	1629.29	2164.44	3536.38
123066096	PI(P-16:0/20:3)	Glycerophospholipids [GP]	809.989	994.383	998.824	499.635	357.844	453.291	503.259	609.61
123066097	PI(P-16:0/20:5)	Glycerophospholipids [GP]	1252.72	1496.33	2026.24	833.784	1062.19	841.547	1230.04	1245.16
123066167	PI(P-16:0/22:6)	Glycerophospholipids [GP]	4444.27	4049.57	5391.79	4054.24	4672.73	4289.15	4218.26	2752.8
123066103	PI(P-18:0/12:0)	Glycerophospholipids [GP]	399.545	483.249	367.668	603.482	278.1	377.991	397.137	309.551
123066104	PI(P-18:0/13:0)	Glycerophospholipids [GP]	195.464	164.224	337.228	151.202	184.018	192.502	271.304	171.659
123066113	PI(P-18:0/17:2)	Glycerophospholipids [GP]	140.516	212.178	167.053	275.024	47.1054	49.7276	127.13	291.018
123066125	PI(P-18:0/20:5)	Glycerophospholipids [GP]	4637.81	4832.72	3445.14	3053.36	1996.14	2454.86	2553.95	3036.7
123066164	PI(P-18:0/22:6)	Glycerophospholipids [GP]	673.407	949.56	354.622	427.107	253.473	249.472	253.426	120.534
123066131	PI(P-20:0/12:0)	Glycerophospholipids [GP]	975.012	882.623	983.666	1131.81	194.156	419.212	310.712	430.654
123066132	PI(P-20:0/13:0)	Glycerophospholipids [GP]	1233.09	1142.7	1180.63	565.601	1010.72	733.056	1069.25	742.4
123066147	PI(P-20:0/18:4)	Glycerophospholipids [GP]	861689	976829	619667	631798	314689	360300	403559	303046
LMGP15010002	PIM1(16:0/14:0)	Glycerophospholipids [GP]	365.652	261.093	349.649	163.398	130.724	162.967	194.595	35.1405
LMGP15010020	PIM1(18:1/14:0)	Glycerophospholipids [GP]	222.535	231.727	199.777	225.802	108.33	151.04	117.817	12.5738
LMGP15010033	PIM1(19:0/16:0)	Glycerophospholipids [GP]	30.8196	72.1585	98.4221	74.9102	1220.42	506.296	637.293	110.002
LMGP15010036	PIM1(19:0/18:0)	Glycerophospholipids [GP]	573.195	772.892	924.198	769.689	35366.5	10415.2	12352.3	770.621
LMGP15010038	PIM1(19:1/14:0)	Glycerophospholipids [GP]	4903.22	6439.27	5247.2	9959.06	4225.8	5184.23	4521.58	4230.48
LMGP15010043	PIM1(19:1/18:1)	Glycerophospholipids [GP]	130.156	224.688	83.0988	34.4401	606.885	250.33	332.792	338.404
LMGP15010045	PIM1(19:2/16:0)	Glycerophospholipids [GP]	52.024	276.624	128.6	126.293	1872.95	715.605	1207.86	458.614
LMGP15010056	PIM2(17:0/14:0)	Glycerophospholipids [GP]	10825.2	8980.33	7358.19	13341.9	6496.09	8390.71	7194.99	6228.06
LMGP15010074	PIM2(18:2/14:0)	Glycerophospholipids [GP]	276.8	269.527	270.574	223.237	9.00266	58.6856	104.393	39.0196
LMGP15010092	PIM2(19:2/14:0)	Glycerophospholipids [GP]	259.229	870.299	318.045	4025.92	1227.39	1183.59	1151.43	387.59
LMGP15010141	PIM3(19:2/16:0)	Glycerophospholipids [GP]	366.036	288.109	588.422	471.566	312.535	401.437	393.212	69.8509
LMGP15010145	PIM3(19:2/18:1)	Glycerophospholipids [GP]	907.183	850.481	1139.75	720.352	700.781	747.202	920.215	307.845
4266296	PIP[3'](16:0/18:1)	Glycerophospholipids [GP]	64.7369	128.943	173.999	82.7999	202.777	131.094	279.839	54.5635
49703620	PPA(18:1/18:1)	Glycerophospholipids [GP]	831.298	756.352	929.856	698.648	534.429	709.723	726.625	634.018
123063835	PS(12:0/0:0)	Glycerophospholipids [GP]	740.388	709.631	846.057	870.353	137.329	278.322	340.718	319.262
123063648	PS(14:0/16:0)	Glycerophospholipids [GP]	908.56	930.787	1236.74	1036.44	743.317	778.451	972.705	662.482
123063593	PS(14:0/18:0)	Glycerophospholipids [GP]	1565	1684.08	2242.15	2050.24	1991.63	1850.45	2241.18	2168.35
123062768	PS(14:0/20:2)	Glycerophospholipids [GP]	477.494	440.387	760.316	433.467	176.379	331.315	452.502	423.028
123063584	PS(14:1/14:1)	Glycerophospholipids [GP]	120.118	128.417	58.4026	207.707	47.4344	134.667	102.091	39.5952
123063581	PS(15:0/16:1)	Glycerophospholipids [GP]	270.372	310.421	817.159	125.848	361.416	331.117	544.957	266.119
123062822	PS(15:0/22:1)	Glycerophospholipids [GP]	6392.42	8556.1	6697.72	5340.34	6789.46	6104.09	7394.17	10181.6
123062842	PS(15:1/18:4)	Glycerophospholipids [GP]	582.559	528.818	698.151	331.63	609.54	649.587	620.544	628.824
123063572	PS(16:0/17:1)	Glycerophospholipids [GP]	85.127	91.2917	177.588	23.3307	16.3697	11.0784	15.0463	33.1096
14714361	PS(16:0/18:1)	Glycerophospholipids [GP]	2169.1	2137.32	2168.26	1856.71	1732.42	2132.81	2472.01	2104.06
123063641	PS(16:0/18:2)	Glycerophospholipids [GP]	3383.82	3862.23	3764.12	3809.97	1849.84	2349.54	3300.97	3514.69
123063632	PS(16:0/20:1)	Glycerophospholipids [GP]	1485.74	1596.63	1728.53	1488.03	758.095	768.291	1191.52	1163.03
123063631	PS(16:0/22:0)	Glycerophospholipids [GP]	1020.73	1153.95	1339.55	1305.88	990.584	1017.44	1229.9	1496.33
123063837	PS(16:1/0:0)	Glycerophospholipids [GP]	30.2828	23.1834	27.1443	33.9892	28.5523	29.349	22.6553	25.334
123062866	PS(16:1/12:0)	Glycerophospholipids [GP]	12674.3	13349.9	22967.6	13132.9	14799.4	14644.8	20102.5	11019.3
123063566	PS(16:1/18:1)	Glycerophospholipids [GP]	2206.68	2419.63	2864.05	2641.07	1984.52	2085.17	2516.2	2273.79
123063857	PS(17:0/0:0)	Glycerophospholipids [GP]	307.141	281.441	258.82	172.283	363.942	311.192	236.395	336.033
123063558	PS(17:0/18:1)	Glycerophospholipids [GP]	415.206	600.503	427.258	99.7428	609.278	187.149	452.193	764.794
123062920	PS(17:1/16:1)	Glycerophospholipids [GP]	50.7764	196.664	31.2828	13.9858	675.084	151.517	379.478	1476.5
123063843	PS(17:2/0:0)	Glycerophospholipids [GP]	220.298	416.544	395.487	193.692	213.293	146.854	178.419	39.2484
14714368	PS(18:0/18:2)	Glycerophospholipids [GP]	939.824	2150	984.824	939.171	3341.55	1922.83	3044.7	2659.68
123063551	PS(18:0/18:4)	Glycerophospholipids [GP]	11510.7	11868.9	12140.2	12586.8	9396.07	10180.1	12355.4	8070.76
123063627	PS(18:0/20:0)	Glycerophospholipids [GP]	37.5776	29.3756	36.8737	18.4041	8.66646	18.4855	16.6016	48.5011
123063550	PS(18:0/20:3)	Glycerophospholipids [GP]	1635.29	2104.96	1893.07	1242.89	2294.68	1383.76	2209.47	2652.92
123063640	PS(18:0/22:0)	Glycerophospholipids [GP]	1602.91	2124.55	2244.38	2163.38	1656.71	1624.67	2379.43	2549.89
14714371	PS(18:1/18:0)	Glycerophospholipids [GP]	12717.1	15216	11209.1	12384.6	13377.7	10998.9	15031	13632.6
123063012	PS(18:2/17:0)	Glycerophospholipids [GP]	5752.31	5483.25	7013.94	4129.1	2905.64	3192.47	4356.62	4367.08
123063069	PS(18:3/17:0)	Glycerophospholipids [GP]	4152.15	5476.28	4361.52	5001.76	4271.9	4949.92	5233.16	6611.04
123063538	PS(19:0/12:0)	Glycerophospholipids [GP]	1439.13	1364.23	1716.5	1000.25	1395.58	1178.12	1563.25	1030.8
123063126	PS(19:0/17:2)	Glycerophospholipids [GP]	51.2131	207.603	25.4694	26.6805	492.192	185.697	366.729	300.438
123063128	PS(19:0/18:2)	Glycerophospholipids [GP]	2541.65	2385.75	2873.87	2972.87	1278.77	1455.22	1566.26	1805.58
123063130	PS(19:0/18:3)	Glycerophospholipids [GP]	9903.56	8892.79	7846.46	2240.37	3134.68	1354.99	2445.18	11894.8
123063160	PS(19:1/18:3)	Glycerophospholipids [GP]	47.969	59.668	73.381	31.1481	74.5507	37.8466	74.6958	48.5171
123063612	PS(20:0/20:2)	Glycerophospholipids [GP]	1624.23	2026.35	2294.65	2120.24	1338.57	1268.16	1789.17	2613.73
123063526	PS(20:0/22:6)	Glycerophospholipids [GP]	197.089	152.301	119.95	63.8931	143.761	64.6738	68.03	60.555
123063258	PS(20:3/15:0)	Glycerophospholipids [GP]	982.968	1025.71	1240.85	1035.34	816.894	709.448	896.1	899.002
123063272	PS(20:3/19:1)	Glycerophospholipids [GP]	390.679	521.691	396.839	351.893	719.093	548.37	584.393	335.184
123063274	PS(20:3/20:1)	Glycerophospholipids [GP]	1208.76	1566.98	689.231	262.096	546.51	647.69	1036.37	1147.48
74380446	PS(20:4/0:0)	Glycerophospholipids [GP]	14.1082	8.14632	17.342	31.566	84.7708	29.8469	20.1099	20.6102
123063308	PS(20:4/21:0)	Glycerophospholipids [GP]	2968.95	3255.62	2824.79	3497.19	2555.15	2900.77	2943.59	4521.69
123063314	PS(20:5/13:0)	Glycerophospholipids [GP]	74.9123	38.2696	21.5447	14.3024	92.0834	78.0077	85.9087	156.844
123063329	PS(20:5/19:0)	Glycerophospholipids [GP]	8902.9	11134.4	10917.8	9833.43	11614.7	8659.47	14496.6	10124.4
123063521	PS(20:5/22:6)	Glycerophospholipids [GP]	98.09	254.551	241.26	6.61628	815.859	90.1574	414.859	123.218
123063347	PS(21:0/17:0)	Glycerophospholipids [GP]	3740.55	4329.65	4249.27	5326.63	4103.93	4017.45	4613.21	5212.26
123063377	PS(22:0/18:3)	Glycerophospholipids [GP]	70.38	112.77	89.5724	75.775	75.0876	60.5501	88.0454	321.097
123063386	PS(22:0/21:0)	Glycerophospholipids [GP]	1147.44	1454.38	745.882	686.479	216.381	297.783	382.274	270.119
123063400	PS(22:1/17:2)	Glycerophospholipids [GP]	128.718	126.64	175.673	95.406	48.3595	62.4121	63.7327	67.9375
123063401	PS(22:1/18:0)	Glycerophospholipids [GP]	13437.1	11969.5	11245.1	12680.9	5213.12	7663.41	8726.36	8232.92
123063402	PS(22:1/18:1)	Glycerophospholipids [GP]	14751.8	14745.8	12461.9	14115.1	4710.92	8256.74	9716.45	8588.76
123063405	PS(22:1/18:3)	Glycerophospholipids [GP]	804.153	1147.17	1023.92	910.611	1368.97	1195.24	1255.89	1096.41
123063415	PS(22:1/21:0)	Glycerophospholipids [GP]	130.397	252.702	340.598	324.559	228.69	387.146	192.427	381.36
123063426	PS(22:2/15:1)	Glycerophospholipids [GP]	244.779	279.08	311.281	367.522	143.425	103.696	219.259	186.893
123063429	PS(22:2/17:0)	Glycerophospholipids [GP]	3510.87	4023.5	3521.31	3133.61	3440.53	2062.34	2738.22	14084.9
123063430	PS(22:2/17:1)	Glycerophospholipids [GP]	1200.82	1282.94	960.525	551.727	777.274	674.795	848.32	526.169
123063433	PS(22:2/18:1)	Glycerophospholipids [GP]	31759.1	34439.5	24664.1	42027.6	18446.8	26972.8	27707.1	25732.6
123063447	PS(22:2/22:0)	Glycerophospholipids [GP]	1608.22	1718.4	1570.01	2482.72	1731.2	2144.81	2106.59	2347.5
123063453	PS(22:4/13:0)	Glycerophospholipids [GP]	418.563	980.654	553.785	228.705	3471.74	1169.02	1966.92	2989.54
123063464	PS(22:4/18:1)	Glycerophospholipids [GP]	1127.14	1548.23	824.531	753.901	705.208	917.062	1102.22	1561.93
123063469	PS(22:4/19:0)	Glycerophospholipids [GP]	574.222	719.398	576.585	300.582	286.16	288.371	331.384	614.183
123063470	PS(22:4/19:1)	Glycerophospholipids [GP]	2232.22	2976.22	2764.84	3713.83	3313.99	2157.59	3267.58	2971.55
123063472	PS(22:4/20:1)	Glycerophospholipids [GP]	867.516	1189.88	281.581	140.462	244.26	100.082	109.314	102.686
123063478	PS(22:4/22:0)	Glycerophospholipids [GP]	678.275	648.406	734.368	257.036	485.236	314.877	537.99	547.563
123063496	PS(22:6/18:3)	Glycerophospholipids [GP]	77.8428	84.2484	74.0196	70.9236	97.0848	98.4187	81.2552	105.14
123063501	PS(22:6/20:1)	Glycerophospholipids [GP]	3002.24	2996.8	3308.18	3517.31	1802.92	1756.57	1847.2	2780.19
123063508	PS(22:6/22:1)	Glycerophospholipids [GP]	93.6965	101.875	124.82	77.2394	129.986	127.117	102.002	134.052
123063649	PS(O-16:0/12:0)	Glycerophospholipids [GP]	825.998	897.729	365.462	438.531	484.333	481.969	229.933	448.276
123063657	PS(O-16:0/17:2)	Glycerophospholipids [GP]	254.755	253.148	391.511	4.95758	241.135	169.996	392.922	298.323
123063739	PS(O-16:0/20:0)	Glycerophospholipids [GP]	37617.3	38394.2	32988.9	48804.5	27504.3	32357.5	33094.7	27544.9
123063667	PS(O-18:0/13:0)	Glycerophospholipids [GP]	396.293	587.209	455.559	455.854	330.938	445.529	457.075	1049.14
123063670	PS(O-18:0/15:0)	Glycerophospholipids [GP]	1061.34	1393.04	1321.92	665.297	1043.04	747.349	1021.36	983.828
123063671	PS(O-18:0/15:1)	Glycerophospholipids [GP]	75752	87593.2	60509.6	79593.1	48779.1	56936.3	66438.6	79449.3
123063676	PS(O-18:0/18:2)	Glycerophospholipids [GP]	173.41	387.313	218.196	29.1758	1077.66	291.239	545.421	2120.26
123063861	PS(O-20:0/0:0)	Glycerophospholipids [GP]	3.33133	124.109	187.732	354.429	11877.2	4395.24	4757.44	145.671
123063695	PS(O-20:0/16:1)	Glycerophospholipids [GP]	318.554	690.811	457.415	197.86	921.534	371.791	629.489	1526.83
123063710	PS(O-20:0/20:3)	Glycerophospholipids [GP]	23395.4	25936.9	18089.9	17977.1	14377.6	14040.1	14367.8	40714.6
123063713	PS(O-20:0/21:0)	Glycerophospholipids [GP]	403.625	330.659	401.047	500.997	402.682	471.568	381.104	600.712
123063752	PS(P-16:0/17:2)	Glycerophospholipids [GP]	877.709	621.934	348.711	40.8961	972.425	308.34	85.9924	3155.23
123063827	PS(P-16:0/20:4)	Glycerophospholipids [GP]	962.38	1134.29	1202.37	777.157	644.997	436.795	734.968	960.012
123063763	PS(P-16:0/20:5)	Glycerophospholipids [GP]	666.467	1089.86	1906.66	343.989	972.848	815.058	1544.29	3795.27
123063770	PS(P-18:0/13:0)	Glycerophospholipids [GP]	109.074	851.965	52.0547	230.241	687.375	143.406	81.7746	7329.83
123063774	PS(P-18:0/15:1)	Glycerophospholipids [GP]	127.707	222.967	57.7512	21.2742	118.609	76.5328	14.5442	158.777
123063830	PS(P-18:0/22:6)	Glycerophospholipids [GP]	23984.8	24554	18367.8	36865.8	13238.4	15836.8	17074.7	19611.4
123063799	PS(P-20:0/14:0)	Glycerophospholipids [GP]	994.749	1651.04	1063.57	787.574	1853.05	1084.49	1776.67	2046.92
123063807	PS(P-20:0/17:2)	Glycerophospholipids [GP]	1863.53	2035.14	3256.07	1344.04	2927.67	1656.89	3129.58	1576.57
123063821	PS(P-20:0/20:5)	Glycerophospholipids [GP]	2872.91	2956.14	2784.46	2348.93	2335.48	1850.74	2131	3195.72
123063825	PS(P-20:0/22:2)	Glycerophospholipids [GP]	573.242	639.459	602.367	1020.42	990.95	601.695	603.066	2388.16
123063834	PS(P-20:0/22:6)	Glycerophospholipids [GP]	9280.71	11978.7	10316.5	9716.27	6588.09	4778.54	6963.19	10418
LMFA01060203	myriocin	NA	242.881	228.107	275.33	203.146	130.842	181.563	356.269	14.3375
135642574	PC(16:0/9:0(CHO))	NA	433.95	258.507	157.24	59.8701	1035.59	233.939	98.2221	720.524
74381222	(-)-Linderatin	Polyketides [PK]	104.059	125.405	116.111	136.987	502.998	219.772	483.266	204.784
74381223	(-)-Neolinderatin	Polyketides [PK]	10.6301	6.84965	97.0149	38.3383	7017.75	2329.87	2167.51	129.296
74381907	(2S)-5,6,7-Trihydroxyflavanone 7-glucoside	Polyketides [PK]	944.833	1194.33	1830.54	3120.56	191.665	471.077	264.944	499.634
74380595	(3S)-7-hydroxy-2',3',4',5',8-pentamethoxyisoflavan	Polyketides [PK]	134.582	126.301	112.496	163.607	106.462	124.028	104.139	80.4732
74382057	(E)-4-stilbenol	Polyketides [PK]	64.1512	106.099	77.7496	113.493	50.2207	60.6814	67.2364	38.2021
74382076	1,2-dihydrostilbene	Polyketides [PK]	84.6535	62.5416	70.363	120.656	54.3561	60.5123	65.4187	62.4322
85293292	11-Hydroxytephrosin	Polyketides [PK]	1335.42	1229	1156.67	1545.59	872.379	1020.99	1058.37	763.796
85295966	3,5,7-Tris(acetyloxy)-2-[4-(acetyloxy)-3-hydroxyphenyl]-4H-1-benzopyran-4-one	Polyketides [PK]	118.272	125.8	107.04	155.621	158.544	193.813	148.787	234.18
85292667	3,7-Dihydroxy-4,5-dimethoxy-8-prenylflavan 7-O-beta-D-glucopyranoside	Polyketides [PK]	1814.29	1791.04	1593.57	2252.31	1342.53	1482.58	1470.22	1338.14
74381133	3-Geranyl-4,2',4',6'-tetrahydroxy-5-prenyldihydrochalcone	Polyketides [PK]	172.019	238.844	152.122	106.276	180.568	197.201	260.304	174.141
74380927	4,2'-Dihydroxy-4',6'-dimethoxychalcone 4-O-(5'''-O-p-cinnamoyl)-apiofuranosyl-(1'''->2'')-glucoside	Polyketides [PK]	26.2992	19.5482	16.9141	10.8304	44.091	37.3764	31.0578	36.8835
85292623	4,5,4'-Trihydroxy-7-methoxy-8-prenylflavan	Polyketides [PK]	147.862	162.983	62.4213	1.652	102.386	32.2219	17.6901	111.426
74380890	4,6,2',4'-Tetramethoxychalcone 2'-beta-glucoside	Polyketides [PK]	481.146	546.01	593.731	666.074	347.499	306.957	357.9	356.076
85292680	4'-Hydroxy-4-(4-hydroxystyryl)-7-methoxyflavan	Polyketides [PK]	2547.34	2521.92	1276.33	609.028	1548.67	653.613	269.343	2017.69
74381208	4-Hydroxyglenoblone	Polyketides [PK]	722.996	870.815	457.381	290.261	113.714	151.073	203.374	112.844
85297110	4-O-alpha-Cadinylangolensin	Polyketides [PK]	2350.29	2035.57	1697.01	1672.38	2033.74	2048.26	1752.93	2022
74381057	4'-O-Methyldavidioside	Polyketides [PK]	85.1218	52.7245	106.529	65.8922	189.994	107.223	106.648	66.3056
85296951	5,2',4'-Trihydroxy-3,7,8,5'-tetramethoxyflavone	Polyketides [PK]	83.1486	113.745	44.966	46.5063	64.739	35.9748	96.1329	44.2761
85294493	5,7-Dihydroxy-3',4'-dimethoxy-6,8-dimethylflavone	Polyketides [PK]	591.575	645.547	295.024	421.595	256.377	212.084	362.885	245.429
85292444	5-Carboxypyranopelargonidin 3-O-beta-glucopyranoside	Polyketides [PK]	108.627	133.789	81.9763	104.373	88.3988	103.272	94.1649	124.266
85296925	5-Hydroxy-3,7,8-trimethoxy-3',4'-methylenedioxyflavone	Polyketides [PK]	93.8935	77.4122	15.0674	67.4411	2.25532	66.8165	14.1853	77.4176
74381872	5-Hydroxy-7,4'-dimethoxy-6,8-di-C-prenylflavanone 5-O-galactoside	Polyketides [PK]	49.4238	18.4737	55.0376	41.6779	74.3051	248.091	77.849	91.6177
74381491	5-Hydroxy-7-methoxy-8-C-methylflavanone	Polyketides [PK]	241.335	202.838	258.553	210.87	237.558	232.515	320.976	219.695
74382079	5-O-Methylvisamminol	Polyketides [PK]	115.437	120.336	116.491	220.579	67.8301	98.7656	108.796	145.653
85292462	6-(3,4-Dihydroxyphenyl)-6a,12b-dihydro-3,10,11,12-tetrahydroxy-[2]benzopyrano[3,4-c]benzopyran-8(6H)-one	Polyketides [PK]	3894.5	3080.45	2925.54	3858.71	1650.98	1763.84	1619.38	2475.25
85294093	6-Chloroapigenin	Polyketides [PK]	79.6155	59.2232	48.8609	77.8416	58.7677	77.5156	66.5283	71.0758
85293318	6-Hydroxy-6a,12a-dehydro-alpha-toxicarol	Polyketides [PK]	311.824	314.77	264.666	379.077	238.393	250.193	268.717	232.302
85292431	6-Hydroxycyanidin 3-glucoside	Polyketides [PK]	55.4317	44.1963	26.9772	31.4184	50.2028	58.501	23.2161	194.543
85292429	6-Hydroxypelargonidin 3-glucoside	Polyketides [PK]	68.7797	52.212	18.4059	3.19392	24.9459	42.6262	2.28267	62.9161
85293763	6-Methoxyflavone	Polyketides [PK]	87.7997	76.356	78.4183	56.7294	67.7417	79.5121	75.9387	62.5303
85294876	6-Methoxyluteolin 7-[6''-(2-methylbutyryl) glucoside]	Polyketides [PK]	170.024	214.646	175.995	299.505	300.368	293.355	234.807	386.022
85293703	7,4'-Dihydroxy-3'-methoxyflavone 7-glucoside	Polyketides [PK]	491.459	564.737	473.652	616.207	1656.04	1021.2	1002.56	681.269
74381347	7,4'-Dimethoxy-6-C-methylflavanone	Polyketides [PK]	137.064	149.355	133.807	90.8842	124.247	93.8121	141.477	94.2686
74382010	7-Chloroemodin	Polyketides [PK]	25.7322	28.2936	23.5191	35.2734	15.1532	31.2808	22.9187	26.7881
85292709	7-Hydroxy-5-methoxy-6-methylflavan	Polyketides [PK]	3452.09	2916.29	2299.88	3084.97	1164.45	1097.92	747.153	2531.23
74381004	7-Methoxypraecansone B	Polyketides [PK]	30.811	19.598	32.698	43.1904	34.141	27.3725	19.9704	28.2847
85293523	7-O-Methyllicoricidin	Polyketides [PK]	463.205	355.202	329.775	677.605	414.214	577.155	436.771	236.131
74380510	8,8a-Deoxyoleandolide	Polyketides [PK]	2282.52	2207.2	2246.95	2941.33	1411.38	1874.68	2133.16	2454.1
85295653	8-C-Methylkaempferol	Polyketides [PK]	83.7412	96.0302	71.1554	68.9466	40.08	32.6121	51.0729	48.3491
74381975	8-Hydroxyhesperetin	Polyketides [PK]	97.1758	100.675	80.0602	45.1485	70.0144	65.7263	84.6586	65.4749
85295042	8-Hydroxyluteolin 7-[6'''-acethylallosyl-(1->2)-3''-acetylglucoside]	Polyketides [PK]	70.2748	109.261	184.694	212.902	182.726	208.294	155.904	180.624
85293532	Abruquinone A	Polyketides [PK]	5630.24	7839.06	2329.32	1588.07	6060.51	2067.45	6657.51	3075.31
85294122	Acacetin 7-O-[6''-O-glucosyl-2''-O-(3'''-acetylrhamnosyl)glucoside	Polyketides [PK]	47.5748	66.4107	57.1869	80.0573	96.5364	92.5357	75.6844	64.3435
85294112	Acacetin 7-rutinoside	Polyketides [PK]	715.516	395.497	484.857	1361.62	364.254	465.57	277.629	460.073
85292483	Afzelechin 7-O-beta-D-apiofuranoside	Polyketides [PK]	61.8612	78.4477	151.811	434.992	8.53232	38.4466	21.2195	43.3014
85293246	Amorphigenin O-vicianoside	Polyketides [PK]	66.6237	70.4624	119.792	108.296	9.51277	39.656	30.8029	45.1136
74380519	Ansamitocin P3	Polyketides [PK]	2188.65	2011.43	1886.05	2629.56	1453.7	1643.28	1652.2	1242.62
85294053	Apigenin 7-(6''-crotonylglucoside)	Polyketides [PK]	98.5184	141.788	61.5237	55.3253	127.414	40.4887	142.087	51.3867
85294020	Apigenin 7-allosyl-(1->2)-glucoside	Polyketides [PK]	2629.25	2775.44	2153.07	2755.57	1784.29	1729.4	1781.09	2003.49
85294052	Apigenin 7-glucuronide-4'-(6''-malonylglucoside)	Polyketides [PK]	230.838	236.557	311.451	451.545	261.259	338.077	288.071	413.354
85295191	Artomunoxanthentrione	Polyketides [PK]	1094.39	723.201	802.371	1406.52	417.972	548.114	479.921	544.129
85295174	Artonin P	Polyketides [PK]	2012.25	1997.04	1735.97	2504.52	1474.19	1585.07	1651.13	1395.26
85292701	Auriculoside	Polyketides [PK]	8.94118	29.1708	20.4451	89.3161	10.1457	35.7666	7.74447	21.1556
74380504	Avermectin B1a	Polyketides [PK]	139.893	164.491	129.196	140.977	93.4465	89.264	135.309	53.7299
74380502	Avermectin B2a	Polyketides [PK]	64.604	143.179	193.377	171.244	282.302	224.099	460.741	304.691
74380493	Azithromycin	Polyketides [PK]	115971	114787	125801	89340.2	34959.1	53501.4	72544.6	65059.4
85295294	Cannabin	Polyketides [PK]	256.106	129.789	121.178	123.711	104.893	53.8542	49.2307	73.1407
74382082	Cannabinol	Polyketides [PK]	1750.52	1386.1	247.481	11.7837	597.905	67.3882	11.8961	1458.55
85295694	Caohuoside D	Polyketides [PK]	483.373	422.341	464.275	611.077	293.236	357.352	351.502	172.247
85292548	Catechin 7-O-gallate	Polyketides [PK]	1925.48	2538.65	1555.85	2777.97	843.704	1668.63	1164.85	4047.84
85292653	Catechin-4-ol 3-O-alpha-L-rhamnopyranoside	Polyketides [PK]	7625.9	7427.17	6537.16	9461.17	5650.57	6117.43	6250.34	5677.91
85292938	Chandalone	Polyketides [PK]	112.602	74.5027	65.8411	93.1816	54.2233	51.2067	55.8378	47.6802
85292116	Chrysanthemin	Polyketides [PK]	318.329	309.673	311.886	325.963	452.247	357.63	398.148	413.367
85293814	Chrysin 7-gentiobioside	Polyketides [PK]	1378.65	1241.77	1126.61	1719.91	1020.15	1338.28	1038.99	1160.1
85292157	Cyanidin 3-(4'''-caffeylrutinoside)	Polyketides [PK]	3214.97	3645.99	3184.51	3352.8	5450.83	3849.65	4183.32	3958.5
85292167	Cyanidin 3-(6''-ferulylglucoside)-5-glucoside	Polyketides [PK]	162.063	207.686	253.474	412.207	331.66	315.124	381.176	228.175
85292213	Cyanidin 3,5-diglucoside (6'',6'''-malyl diester)	Polyketides [PK]	124.174	166.435	207.264	316.393	269.847	350.909	240.984	383.84
74380553	Cytochalasin A	Polyketides [PK]	2254.89	2092.26	3592.32	1832.34	3392.17	2156.82	3164.95	1446.79
85293211	Dalpanin	Polyketides [PK]	201.648	199.944	200.759	192.771	165.216	137.946	145.419	125.233
85293247	Dalpanol O-glucoside	Polyketides [PK]	361.092	305.006	418.885	464.03	493.652	456.684	519.972	191.84
85292351	Delphinidin 3-glucoside-5-(6-(E)-p-coumaroylglucoside)	Polyketides [PK]	927.848	1023.03	945.624	1271.79	906.168	689.345	731.926	766.221
85292293	Delphinidin 3-sophoroside-5-glucoside	Polyketides [PK]	313.54	424.803	711.739	847.199	251.533	316.664	272.295	309.11
85293584	Demethylwedelolactone	Polyketides [PK]	358.344	339.029	305.352	462.552	729.836	513.419	521.757	637.646
85292657	Diospyrin	Polyketides [PK]	690.294	580.816	523.734	823.408	411.835	614.781	414.426	372.471
85293221	Echinoisosophoranone	Polyketides [PK]	74.6022	92.1116	89.4007	37.9848	161.685	71.1251	103.663	73.6639
85294386	Epimedokoreanin A	Polyketides [PK]	2109.7	1943.96	1917.74	2454.74	1435.01	1666.87	1671.49	1166.8
85295379	Epimedoside A	Polyketides [PK]	71.7167	62.6536	57.1289	87.7205	60.5506	54.0048	74.0727	24.5565
85292640	Epioritin-4beta-ol	Polyketides [PK]	59.1801	44.3463	55.4098	41.3706	35.7872	45.822	52.89	25.588
85292920	Eriotriochin	Polyketides [PK]	796.622	939.989	347.346	294.69	2120.81	549.384	2541.51	783.414
85292619	Eruberin A	Polyketides [PK]	1188.94	1087.42	1092.17	1394.39	773.234	908.966	944.817	670.746
74380487	Erythromycin	Polyketides [PK]	444.374	540.787	633.562	512.265	452.235	471.585	665.668	390.857
74380490	Erythromycin D	Polyketides [PK]	62.7703	115.241	76.7528	66.4705	217.913	80.1758	198.906	967.834
74381611	Euchrenone a4	Polyketides [PK]	956.332	752.727	479.766	191.944	1196.79	387.643	152.267	717.049
85292422	Europinidin	Polyketides [PK]	72.6719	70.4339	41.3009	198.805	16.5725	65.3648	53.0063	123.969
85294650	Fagovatin	Polyketides [PK]	395.75	222.075	243.941	497.384	156.529	164.969	115.675	192.2
85295218	Fisetin 3-glucoside	Polyketides [PK]	176.229	178.244	149.509	162.936	87.5048	60.0372	69.4384	83.9155
85293570	Flemichapparin C	Polyketides [PK]	701.117	127.332	413.086	127.585	431.987	180.262	191.285	277.446
85292758	Formononetin 7-O-(6''-acetylglcoside)	Polyketides [PK]	427.358	409.619	378.057	533.444	264.794	327.356	317.242	245.314
74382002	Gericudranins C	Polyketides [PK]	665.942	594.542	559.877	719.559	431.025	500.368	486.004	354.154
85297074	Glycyrin	Polyketides [PK]	695.71	622.757	324.46	131.187	466.332	177.089	80.2612	547.176
85296895	Gossypetin 3-methyl ether	Polyketides [PK]	95.2529	49.0661	64.3704	130.987	289.373	37.0195	47.551	23.3412
85296921	Gossypetin 7,4'-dimethyl ether 8-butyrate	Polyketides [PK]	562.196	576.542	539.518	535.805	481.598	350.361	322.971	403.13
85296883	Gossypetin 8-glucoside-3-sulfate	Polyketides [PK]	51.9694	52.2041	52.1175	48.1448	56.8665	46.5098	34.6819	48.1206
85296884	Gossypetin 8-glucuronide-3-sulfate	Polyketides [PK]	94.3738	96.268	92.8204	103.7	95.8775	91.7972	84.5636	94.4701
74382029	Griseofulvin	Polyketides [PK]	812.338	826.697	717.298	991.193	615.06	672.834	691.743	566.438
74380577	Guibourtinidol-(4alpha->6)-catechin	Polyketides [PK]	132.169	186.699	145.166	433.485	105.435	197.351	123.016	264.378
85296812	Herbacetin	Polyketides [PK]	1066.5	929.772	719.919	909.392	824.596	635.349	588.562	736.841
85295378	Hexandraside E	Polyketides [PK]	165.93	130.874	157.924	181.128	70.1127	113.012	124.464	48.1368
85294817	Hispidulin 7-(6''-E-p-Coumaroylglucoside)	Polyketides [PK]	3635.58	3035.53	2942.52	5377.99	2413.47	2645.73	2097.91	3491.77
85295895	Horridin (flavone)	Polyketides [PK]	23063.1	23530.2	23272.5	29134.7	22663.9	16443.7	18275.9	17578.5
85293803	Hoslunddiol	Polyketides [PK]	170.247	139.565	169.98	162.835	123.202	162.143	112.117	101.721
85295062	Hypolaetin 3'-methyl ether	Polyketides [PK]	327.104	316.089	227.277	253.639	264.964	196.252	275.31	193.501
85295667	Icariside I	Polyketides [PK]	5612.43	4901.07	4606.75	6558.21	3474.12	4237.14	4112.74	2920.17
85295666	Icariside II	Polyketides [PK]	172.715	357.672	276.185	465.015	247.953	264.381	256.576	170.716
85295501	Ikarisoside E	Polyketides [PK]	4838.42	4327.37	4189.94	5657.81	3216	3740.49	3774.05	2673.75
85295375	Ikarisoside F	Polyketides [PK]	30.7165	12.0918	31.7583	46.0731	24.8778	35.4194	25.2107	8.90415
74381314	Isoderricin A	Polyketides [PK]	268.598	230.333	277.265	458.509	557.757	469.772	578.728	391.473
85294415	Isoscoparin 2''-(6-(E)-p-coumaroylglucoside)	Polyketides [PK]	262.252	202.598	226.348	378.966	223.75	250.074	234.955	252.918
85295021	Isoscutellarein 4'-methyl ether 8-(2''-sulfatoglucuronide)	Polyketides [PK]	59.5211	54.5295	36.6115	64.2802	38.9065	46.7084	52.4773	43.1561
74381086	Isotriuvaretin	Polyketides [PK]	1070.42	935.407	958.582	1194.66	688.4	808.907	797.471	572.264
85295637	Kaempferol 3-glucuronide-7-sulfate	Polyketides [PK]	86.2203	94.3403	69.2465	87.7045	96.9427	67.9104	66.7025	91.963
85295428	Kaempferol 3-neohesperidoside-7-rhamnoside	Polyketides [PK]	129.746	109.82	107.478	118.301	130.943	122.7	103.63	88.9813
85295577	Kaempferol 3-rhamnosyl-(1->3)-rhamnosyl-(1->6)-glucoside	Polyketides [PK]	991.19	946.703	986.161	745.707	1355.01	870.221	1024.59	758.233
85296259	Kaempferol 7,4'-dimethyl ether 3-O-sulfate	Polyketides [PK]	11.3524	6.03134	7.20898	10.6941	6.63743	12.752	5.98213	6.71222
85296249	Kaempferol 7-methyl ether 3-(6-(E)-3,5-dimethoxy-4-hydroxycinnamoylglucosyl)-(1->2)-[rhamnosyl-(1->6)-glucoside]	Polyketides [PK]	7.98469	7.91949	15.2534	33.0956	43.7444	57.2763	48.2797	18.0469
85295664	Kaempferol 8-C-sulfate	Polyketides [PK]	79.0667	78.2261	87.3826	89.6668	102.491	91.5675	90.3038	90.2046
85293222	Kievitol	Polyketides [PK]	202.791	217.065	169.19	312.136	91.5979	123.569	99.4037	116.933
85296138	Laricitrin 3,7,5'-triglucoside	Polyketides [PK]	77.4155	69.3716	89.1809	117.67	160.829	96.4275	76.9949	69.2776
85292658	Leucodelphinidin 3-O-alpha-L-rhamnopyranoside	Polyketides [PK]	1941.77	1789.6	1412.29	1650.81	1799.6	1577.94	1597.31	1407.35
85295640	Lilaline	Polyketides [PK]	1596.34	1604.81	1183.46	1598.59	1281.57	1259.29	1020.77	2403.36
85293018	Lupinisoflavone N	Polyketides [PK]	41.8165	41.6204	54.6284	38.5872	86.3142	61.3102	53.8774	53.7761
85294367	Luteolin 3'-(4''-acetylglucuronide)	Polyketides [PK]	12.756	5.43855	7.82948	19.8317	50.5471	288.843	113.903	413.273
85294478	Luteolin 4'-methyl ether 7-sophoroside	Polyketides [PK]	365.467	404.832	294.693	241.589	317.937	235.914	361.762	322.48
85294713	Luteolin 7,3'-dimethyl ether 5-glucoside	Polyketides [PK]	226.995	215.948	262.963	489.827	360.302	254.512	274.899	149.393
85294368	Luteolin 7-O-(2-apiofuranosyl-4-glucopyranosyl-6-malonyl)glucopyranoside	Polyketides [PK]	134.106	221.06	391.327	601.702	17.5982	84.3674	38.2	81.5661
123067388	Mannosyl-1beta-phosphomycoketide C34	Polyketides [PK]	60.8578	43.0721	117.338	61.9872	86.532	106.726	82.411	46.6644
74381629	Matteucinol 7-O-beta-D-apiofuranosyl(1->6)-beta-D-glucopyranoside	Polyketides [PK]	149.257	135.807	231.906	96.9958	132.926	99.1429	167.892	56.6277
74380506	Megalomicin A	Polyketides [PK]	14166.6	13075	17604.1	14552.6	12043.1	11325.6	13384.7	7864.84
74380508	Megalomicin C1	Polyketides [PK]	20.684	114.014	158.644	108.907	126.387	44.1046	83.4134	15.0026
85296547	Mikanin 3-O-sulfate	Polyketides [PK]	43.1697	48.1019	12.9262	27.0402	12.4855	17.6232	16.0444	44.6446
85296106	Myricetin 3,7-diglucuronide	Polyketides [PK]	284.292	245.107	311.498	296.12	272.843	423.356	348.645	296.83
85296113	Myricetin 3-O-(4''-O-acetyl-2''-O-galloyl)-alpha-L-rhamnopyranoside	Polyketides [PK]	70.7053	89.153	109.421	152.498	82.447	38.6094	50.5853	40.8844
74381893	Naringenin 5,7-dimethyl ether 4'-O-xylosyl-(1->4)-arabinoside	Polyketides [PK]	16.0254	7.39398	26.8415	16.908	10.8273	9.74886	6.64564	3.61899
74381914	Nirurin	Polyketides [PK]	32581.5	29377.8	27265.8	39160.1	21768.1	24770.9	25109.5	18787.6
74380534	Nystatin A1	Polyketides [PK]	21.6656	137.25	236.924	80.58	1037	396.551	1373.06	183.149
74380511	Oleandolide	Polyketides [PK]	11709.1	10280.2	4422.98	2798.57	11039.9	3309.28	1380.6	9924.61
85293820	Oppositin	Polyketides [PK]	1388.21	1363.72	1179.3	1704.46	1004.36	1119.35	1179.26	1026.32
85292239	Oxycoccicyanin	Polyketides [PK]	2538.74	2444.24	1669.02	2116.53	1998.91	1657.86	1120.47	2003.32
85292061	Pelargonidin 3-(6''-p-coumarylsambubioside)-5-(6'''-malonylglucoside)	Polyketides [PK]	89.0812	22.0987	77.4236	203.456	8.9353	26.8381	12.8386	31.5399
85292098	Pelargonidin 3-rhamnoside-5-glucoside	Polyketides [PK]	301.53	405.349	311.25	341.907	87.2864	95.465	73.7699	96.767
85292251	Peonidin 3-(6''-caffeylgucoside)	Polyketides [PK]	643.133	718.683	779.77	1421.84	2197.61	1449.59	1333.32	685.113
85295466	Petunoside	Polyketides [PK]	6.97835	7.57733	26.5262	55.7381	33.2407	74.7034	75.9094	27.4131
74381529	Phellodensin F	Polyketides [PK]	4766.67	4357.62	4277.35	5525.89	3195.84	3657.12	3733.35	2612.73
85292808	Preferrugone	Polyketides [PK]	109.329	107.065	91.7289	170.999	146.541	179.152	167.277	208.217
74381995	Protofarrerol	Polyketides [PK]	41.3044	35.1319	30.7401	83.12	21.5384	16.5556	20.5866	27.7685
85296618	Quercetagetin 4'-methyl ether 7-(6-(E)-caffeylglucoside)	Polyketides [PK]	403.349	384.577	348.012	432.248	475.24	244.102	204.961	238.946
85296699	Quercetagetin 6,3',4'-trimethyl ether 3-O-sulfate	Polyketides [PK]	85.6807	87.5518	91.4621	98.6947	91.1122	83.3107	118.404	85.5433
85295880	Quercetin 3-(2''-caffeylglucuronide)	Polyketides [PK]	1217.37	221.029	703.257	131.703	712.941	305.679	303.161	459.485
85295875	Quercetin 3-(2''-galloyl-alpha-L-arabinopyranoside)	Polyketides [PK]	364.525	459.065	101.141	31.1503	44.2638	189.33	62.0311	58.3173
85295897	Quercetin 3-galactosyl-(1->2)-rhamnoside	Polyketides [PK]	788.012	615.462	431.717	210.67	360.002	130.485	218.552	178.949
85295943	Quercetin 3-glucoside-3'-sulfate	Polyketides [PK]	71.2047	71.9708	63.4119	87.4483	73.3701	63.8212	64.8717	64.8556
85295871	Quercetin 3-glucosyl-(1->2)-rhamnoside-7-rhamnoside	Polyketides [PK]	176.427	175.726	215.066	174.084	173.441	97.2688	115.415	101.483
85295898	Quercetin 3-glucosyl-(1->3)-galactoside	Polyketides [PK]	455.234	416.495	400.532	357.811	540.412	370.836	351.358	426.575
85295940	Quercetin 3-glucuronide-3'-sulfate	Polyketides [PK]	3.85212	27.1232	24.1442	106.788	127.465	205.991	98.8218	186.064
85295941	Quercetin 3-sulfate-7-alpha-arabinopyranoside	Polyketides [PK]	112.842	120.859	91.162	113.942	117.922	95.4217	121.528	124.338
85296427	Quercetin 5,7,3',4'-tetramethyl ether 3-rutinoside	Polyketides [PK]	90.1623	52.1184	81.9901	133.195	115.946	94.7214	104.192	110.149
85295827	Quercetin 7-O-(6-trans-caffeoyl)-beta-glucopyranosyl-(1->3)-alpha-rhamnopyranoside-3-O-beta-glucopyranoside	Polyketides [PK]	170.46	120.948	103.569	71.0659	33.2532	33.4504	25.2242	30.2362
85296253	Rhamnocitrin 3-O-sulfate	Polyketides [PK]	21.3325	18.4277	21.9039	19.0132	18.8733	18.3595	18.9573	16.5058
74380480	Rolliniastatin-2	Polyketides [PK]	242.554	324.245	317.186	243.521	1579.4	714.918	638.334	2153.88
85295668	Sagittatoside B	Polyketides [PK]	82.1751	48.8409	256.569	5.65567	306.293	173.459	250.11	38.6416
74381724	Sigmoidin G	Polyketides [PK]	153.948	106.283	147.815	234.544	100.843	104.754	111.588	64.7347
85294657	Spinosin 6'''-(E)-sinapoyl ester	Polyketides [PK]	185.952	156.426	205.011	451.418	574.159	516.539	314.037	168.127
74380486	Spiramycin	Polyketides [PK]	2319.2	2061.08	2010.71	1745.7	1214.06	1236.01	1380.72	1743.06
85294672	Swertisin 4'-O-glucoside-2''-O-rhamnoside	Polyketides [PK]	254.344	210.14	215.615	293.101	229.861	228.176	219.448	209.179
74381027	Syzygiol	Polyketides [PK]	891.377	759.6	771.925	1030.29	1113.62	942.591	1133.97	930.124
74380484	Tacrolimus	Polyketides [PK]	244.598	120.665	125.552	226.258	105.857	185.294	76.7494	6.47117
85294267	Tamarixetin 3-neohesperidoside	Polyketides [PK]	934.446	884.566	637.737	566.823	787.045	514.861	751.273	523.42
85293824	Tephrodin	Polyketides [PK]	1453.38	1431.8	1269.62	1797.15	1079.46	1175.39	1248.12	1093.38
74381076	Thonningianin B	Polyketides [PK]	151.719	239.975	222.148	294.313	26.405	45.5571	36.0024	35.5815
85293865	Torosaflavone A	Polyketides [PK]	487.341	315.791	408.019	441.507	290.227	330.925	246.483	410.503
74380485	Tylosin	Polyketides [PK]	3920.51	5913.2	4410.67	12123.1	7309.68	8668.61	12941.9	7322.73
74382080	Visnagin	Polyketides [PK]	44.966	57.3737	56.0789	16.2659	36.0488	31.987	60.1344	32.242
85295693	Wanepimedoside A	Polyketides [PK]	273.978	270.206	260.321	267	382.373	256.715	294.086	322.234
74382463	(-)-Asbestinine 2	Prenol Lipids [PR]	1065.86	887.043	1571.81	1277.12	1451.09	1232.59	1235.83	1187.93
85297168	(-)-beta-thujone	Prenol Lipids [PR]	7.77347	2.14655	10.5248	16.6069	27.1594	28.3464	31.2431	34.9696
74382595	(+)-3beta-Hydroxy-ursan-28-oic acid	Prenol Lipids [PR]	539.189	639.826	436.742	1018.96	1702.11	1481.57	999.162	2189.36
173737457	(+)-8'-hydroxyabscisic acid	Prenol Lipids [PR]	106.786	94.8978	59.4222	10.7833	73.6383	26.9073	14.625	80.9801
74382414	(+)-Beyerol	Prenol Lipids [PR]	228.962	238.089	195.21	260.203	193.679	181.092	192.111	348.932
74382330	(+)-Blennin D	Prenol Lipids [PR]	2792.55	2339.14	1073.1	663.406	2716.26	815.628	384.006	2584.83
74382329	(+)-Marmasmic acid	Prenol Lipids [PR]	591.895	543.675	754.331	580.702	502.2	479.61	587.751	308.425
74382307	(+)-Vulgraon B	Prenol Lipids [PR]	2712.63	2205.78	645.819	430.991	1185.95	397.741	57.9125	1588
173737491	(20R)-3beta-hydroxy-D:C-friedoolean-7,9(11)-dien-29-oic acid	Prenol Lipids [PR]	414.633	734.522	1873.67	3322.2	496.936	1511.55	820.411	1224.55
85297114	(2E)-4-hydroxy-3-methylbut-2-en-1-yl trihydrogen diphosphate	Prenol Lipids [PR]	20.5918	19.2714	16.4427	40.572	21.3033	20.9633	24.3077	28.6382
85297278	(2S)-2-hydroxyphytanic acid	Prenol Lipids [PR]	119.773	83.5897	124.603	87.175	38.359	179.283	60.2497	61.2553
24701975	1',2'-Dihydrochlorobactene	Prenol Lipids [PR]	18633.1	20270.8	19410.5	22975.4	20372.8	17902.6	20321.8	13023.4
135642621	13-bromo-10R,11R-dichloro-7,11-dimethyl-3-methylene-4R-hydroxy-6E,8E,12E-tridecatrienoic acid	Prenol Lipids [PR]	59.6326	51.5256	41.8922	52.3794	53.9419	51.8608	53.376	57.9978
85297350	15Z-beta,beta-Carotene-3R,3R'-diol	Prenol Lipids [PR]	265.099	245.375	80.6278	17.6958	210.227	53.1679	46.0073	74.1762
173737475	16beta,17-dihydroxy-ent-kaurane-19-oic acid	Prenol Lipids [PR]	206.98	212.449	185.468	6.77929	84.9938	7.669	26.2779	479.084
24701878	19'-Butanoyloxyfucoxanthin	Prenol Lipids [PR]	194.618	348.645	266.535	264.846	61.4097	30.0329	42.8433	160.859
24701875	19'-Hexanoyloxyfucoxanthin	Prenol Lipids [PR]	294.488	554.094	400.832	116.485	850.608	459.896	727.897	797.895
24701877	19'-Hexanoyloxyisomytiloxanthin	Prenol Lipids [PR]	1242.65	1382.35	1869.83	1613.16	882.893	1316.08	1485.41	876.993
24701981	1'-OH-4-Keto-gamma-carotene/ (Carotenoid K)	Prenol Lipids [PR]	164.937	153.821	146.125	295.861	213.087	158.982	159.869	67.2122
123067400	C22:3	Prenol Lipids [PR]	23.2071	21.7182	32.867	32.3408	28.3974	24.5034	37.2153	16.8972
74382639	2-methyl-32,35-anhydrobacteriohopanetetrol	Prenol Lipids [PR]	158.115	152.981	196.695	212.209	395.398	395.828	255.979	415.84
74382624	2-methylbacteriohopane-32,33,34,35-tetrol	Prenol Lipids [PR]	485.52	507.439	718.743	669.342	1219.96	1427.65	1157.87	1518.07
85297279	2-oxophytanic acid	Prenol Lipids [PR]	118.113	135.352	166.202	159.46	391.924	251.115	245.818	51.6893
74382623	35-aminobacteriohopane-30,31,32,33,34-pentol	Prenol Lipids [PR]	80.0973	71.242	167.954	115.446	321.277	322.9	289.263	325.087
74382619	35-aminobacteriohopane-32,33,34-triol	Prenol Lipids [PR]	331.95	247.535	77.1013	16.3384	208.998	22.3347	21.0748	149.55
74382417	3beta-(3-methyl-butanoyloxy)-villanovane-13alpha,17-diol	Prenol Lipids [PR]	11757.2	10194.4	4323.33	2228.76	13756	3465.62	2512.83	9982.04
85297372	3-decaprenyl-4-hydroxy-5-methoxybenzoic acid	Prenol Lipids [PR]	2236.9	2751.78	1602.09	1220.66	592.583	681.991	924.017	521.212
160780080	3-Hexaprenyl-4-hydroxybenzoic acid	Prenol Lipids [PR]	27.7112	18.2163	41.109	56.0093	30.8144	19.7457	38.6959	11.8344
85297382	3-hydroxy-2-methyl-3-phytyl-2,3-dihydro-1,4-naphthoquinone	Prenol Lipids [PR]	214.485	181.443	379.543	243.818	341.769	261.235	362.557	167.076
24701952	4,4'-Diapophytofluene	Prenol Lipids [PR]	348.635	393.184	343.979	490.751	243.795	268.697	308.922	200.82
24701953	4,4'-Diapo-zeta-carotene	Prenol Lipids [PR]	1058.7	1637.17	421.747	658.864	3968.49	684.609	264.831	8252.95
24701980	4-Keto-gamma-carotene/ Keto-gamma-carotene	Prenol Lipids [PR]	457.028	333.936	319.601	185.993	220.006	192.204	40.9885	348.668
85297252	5-(1-oxopropan-2-yl)isolongifol-5-ene	Prenol Lipids [PR]	583.619	547.929	621.756	539.295	188.772	263.087	327.822	439.293
74382109	7-(bromochloromethyl)-3R,4S,8-trichloro-3-methyl-1,5E,7E-octatriene	Prenol Lipids [PR]	14.6201	48.9962	28.8809	40.4766	2.37359	13.377	9.43813	36.1227
74382306	8beta-Hydroxy-3-longipinen-5-one	Prenol Lipids [PR]	11523.3	9392.6	4384.65	2491.18	9932.95	3147.55	1203	10407
24702099	9-cis retro-gamma-retinal	Prenol Lipids [PR]	97.2755	116.146	121.854	125.21	54.2705	55.7658	78.8842	44.0291
74382589	Acinospesigenin A	Prenol Lipids [PR]	30.4065	50.3383	143.617	326.263	66.7038	212.303	95.7269	220.336
74382626	adenosylhopane	Prenol Lipids [PR]	3123.97	3252.27	5286.26	2679.56	3778.22	3279.49	4565.19	2573.45
123067441	alhpa-tocopheronolactone	Prenol Lipids [PR]	732.613	577.655	263.405	202.168	173.996	166.495	107.865	315.362
85297362	all-trans-13,14-dihydroretinol	Prenol Lipids [PR]	1758.57	2061.16	2139.07	1284	1093.18	1204.6	1551.13	1589.93
85297391	all-trans-hexaprenyl diphosphate	Prenol Lipids [PR]	177.294	381.658	178.447	37.2593	209.366	48.1904	30.236	212.623
24702077	all-trans-retinyl stearate	Prenol Lipids [PR]	5223.12	4929.68	6549.09	7076.79	7543.17	8513.81	7541.41	4277.14
85297396	alpha-D-galactosyl undecaprenyl diphosphate	Prenol Lipids [PR]	12.2505	93.3606	99.9285	242.275	5408.3	1997.86	2530.53	20.2561
24701848	Anhydroeschscholtzxanthin	Prenol Lipids [PR]	186.791	337.508	317.432	251.527	240.47	167.345	232.433	266.844
24701914	Astaxanthin diglucoside/ Astaxanthin beta-D-diglucoside	Prenol Lipids [PR]	2588.98	2328.98	1980.7	3329.8	1656.28	1896.19	1889.85	1315.26
24701840	Astaxanthin glucoside	Prenol Lipids [PR]	153.853	142.077	90.5264	80.8362	479.623	203.411	884.799	362.528
74382633	bacteriohopane-,32,33,34-triol-35-cyclitolguanine	Prenol Lipids [PR]	7714.93	10666.2	8251.12	8240.38	6579.48	7898.91	8584.44	14198.1
74382620	bacteriohopane-31,32,33,34,35-pentol	Prenol Lipids [PR]	860.402	932.339	1074.16	964.977	437.175	387.427	503.89	3157.24
74382628	bacteriohopane-32,33, 34-triol-35-carbamate	Prenol Lipids [PR]	1325.01	1256.82	267.449	80.8061	737.32	190.491	26.8291	692.795
173737487	Bassic acid	Prenol Lipids [PR]	3331.8	2780.63	1122.5	739.668	1873.61	778.279	339.154	2408.06
85297337	bayogenin	Prenol Lipids [PR]	1680.04	1630.86	1837.08	1244.63	501.413	736.724	1148.26	1285.66
74382547	C25 Monocyclic highly branched isoprenoid	Prenol Lipids [PR]	915.615	1007.56	474.615	503.697	412.177	572.408	410.363	367.608
74382546	C25:3 Monocyclic highly branched isoprenoid	Prenol Lipids [PR]	5157.62	3589.7	1249.59	148.323	2743.4	586.545	16.6194	3492.63
24701959	Caloxanthin sulfate	Prenol Lipids [PR]	438.23	555.418	404.03	115.824	338.584	150.182	139.682	512.428
74382458	Cembrene	Prenol Lipids [PR]	31.7006	40.5983	78.0114	69.3997	43.7791	32.9295	54.9107	22.1685
24702035	cis-Phytoene	Prenol Lipids [PR]	1038.6	953.51	1325.68	876.778	1038.03	789.772	1090.39	672.055
4266323	Coenzyme Q10	Prenol Lipids [PR]	1241.59	1333.55	1420.7	2009.55	1868.86	1920.57	1830.83	1975.93
4266325	Coenzyme Q4	Prenol Lipids [PR]	187.147	185.88	193.597	230.143	124.472	139.511	111.342	68.2906
7850615	Coenzyme Q9	Prenol Lipids [PR]	11321.2	13533.2	13337.6	18759.2	14453.5	15190.9	16653.6	13615.2
24702090	DACP analog of retinoic acid	Prenol Lipids [PR]	35.3639	37.2512	54.2125	9.00674	464.635	150.979	208.578	103.01
85297297	dehydroabietadienal	Prenol Lipids [PR]	6.11543	13.3394	14.6654	16.7593	14.0772	20.1197	17.726	6.90211
24701989	Deinoxanthin	Prenol Lipids [PR]	6951.12	6048.91	5803.17	5325.24	4311.04	3703.79	4215	4161.77
24701972	Deoxyflexixanthin/ Keto-myxocoxanthin	Prenol Lipids [PR]	473.87	479.763	342.554	588.237	175.661	298.964	312.73	332.19
74382146	Deutzioside	Prenol Lipids [PR]	1391.44	1387.88	1333.99	3050.94	1837.81	1972.63	1601.62	1833.35
123067438	Dihydromenaquinone-9	Prenol Lipids [PR]	1086.8	1041.56	1348.92	1289.28	2912.96	1296.69	1282.76	7462.96
24701960	Dihydrospheroidene/ Methoxyneurosporene	Prenol Lipids [PR]	456.643	343.429	491.387	206.311	649.297	492.237	694.889	424.572
4266316	Dimethylallyl pyrophosphate	Prenol Lipids [PR]	143.943	124.828	114.237	123.036	116.669	106.736	97.1736	118.774
49703624	Dodecaprenyl phosphate-galacturonic acid	Prenol Lipids [PR]	5372.24	3100.23	7726.22	6913.19	9051.14	8490.65	7194.9	245.715
85297397	Dolichol-16	Prenol Lipids [PR]	948.212	758.888	1044.32	1265.42	1144.04	1481.86	1125.77	1880.92
7850617	Dolichol-17	Prenol Lipids [PR]	410.635	329.674	448.912	636.189	499.849	548.411	379.765	543.203
85297328	elisabethatriene	Prenol Lipids [PR]	376.012	325.1	396.798	340.525	187.407	153.844	197.479	169.053
74382258	Emmotin A	Prenol Lipids [PR]	19.3489	22.6316	38.0411	13.2732	16.3875	29.908	27.5759	24.9619
24702109	Etretinate	Prenol Lipids [PR]	50.7247	111.421	239.545	87.1723	902.023	267.126	407.395	454.423
85297283	forskolin	Prenol Lipids [PR]	10815.1	15570.6	16088.3	8979.64	58628.6	22219.1	46172.1	12857.4
85297361	fucoxanthin	Prenol Lipids [PR]	1211.83	1196.06	279.21	54.941	1824.22	200.825	70.1505	1163.84
85297194	fumagillin	Prenol Lipids [PR]	9.41236	32.2695	16.6545	235.788	711.11	677.79	662.546	182.266
74382119	Gentiopicrin	Prenol Lipids [PR]	5037.9	6346.22	1708.88	999.375	5067.73	1286.82	5236.11	1951.5
LMPR0103090000	Germacrane skeleton	Prenol Lipids [PR]	99.682	109.435	22.0649	4.86086	43.6658	64.5298	33.8212	26.4036
74382442	Gibberellin A9	Prenol Lipids [PR]	14065.4	10844	5823.48	2824.44	11763.4	3846.89	1366.48	12503.4
14714470	Glycinoprenol-9	Prenol Lipids [PR]	30.4306	31.2859	46.1151	16.9506	27.7382	24.9466	43.5795	7.58639
85297233	guaiazulene	Prenol Lipids [PR]	195.914	95.8492	87.7654	75.3617	32.6275	80.8939	12.0613	117.246
173737493	Gymnemic acid I	Prenol Lipids [PR]	313.991	427.806	236.847	59.0145	619.161	297.821	465.245	302.127
173737477	Helvolic acid	Prenol Lipids [PR]	9.48952	17.7239	175.305	406.785	32.6709	176.214	273.949	30.3094
24702056	Lycoxanthin	Prenol Lipids [PR]	158.837	171.635	199.826	183.235	104.869	60.0424	119.785	45.4799
74382544	Manoalide	Prenol Lipids [PR]	20.6708	24.675	46.6137	50.4966	32.2854	78.7543	64.8944	32.3189
74382569	Monocyclic botryococcane	Prenol Lipids [PR]	1610.22	1811.08	721.997	745.048	573.652	959.633	698.15	711.13
74382630	N-tryptophanyl-35-aminobacteriohopane-32,33,34-triol	Prenol Lipids [PR]	21754.5	23300.3	30048.2	29194.6	23594.8	24609.8	23390.3	24205.9
24701976	OH-Chlorobactene	Prenol Lipids [PR]	155016	161727	149085	208550	110117	126832	139031	99461.8
24701978	OH-Chlorobactene glucoside laurate	Prenol Lipids [PR]	45.4765	73.1799	46.1927	42.964	128.889	41.8031	35.4138	3000.31
24702023	OH-Demethylspheroidenone	Prenol Lipids [PR]	876.868	1020.56	816.522	1194.56	715.996	727.838	811.425	680.94
24702030	OH-Diaponeurosporene glucoside ester	Prenol Lipids [PR]	144.137	230.524	45.4287	12.6653	175.852	26.5386	18.5739	125.454
74382551	Ophiobolin A	Prenol Lipids [PR]	775.771	842.1	1005.89	859.473	1082.79	861.031	1072.01	1041.8
24701995	Oscillol diglycoside/ Oacillol bisglycoside/ (Oscillaxanthin)	Prenol Lipids [PR]	5318	6303.87	5535.48	9021.85	5115.77	5237.3	5214.23	3650.94
24701835	Peridinin	Prenol Lipids [PR]	356.218	739.079	522.926	139.084	484.51	246.459	498.035	489.372
24701910	Phoenicoxanthin/ Adonirubin/ 3-Hydroxycanthaxanthin	Prenol Lipids [PR]	2273.67	2116.06	603.268	249.431	2670.94	421.275	121.493	1847.64
74382465	Presphaerol	Prenol Lipids [PR]	178.505	181.825	198.064	95.0574	104.822	119.996	134.789	97.1646
85297275	pristanal	Prenol Lipids [PR]	233.734	1420.21	159.658	1501.09	312.5	775.071	419.702	413.249
74382584	Quassin	Prenol Lipids [PR]	363.288	326.897	259.19	96.9191	310.75	174.341	12.5799	325.528
74382642	Ribosylhopane	Prenol Lipids [PR]	504.091	522.121	912.427	563.268	420.19	416.401	618.954	368.84
85297289	sclareol	Prenol Lipids [PR]	379.944	301.034	70.8249	3.41862	188.031	13.6324	8.25979	124.982
24701970	Siphonaxanthin ester/ Siphonaxanthin dodecenoate/ (Siphonein)	Prenol Lipids [PR]	5208.32	4215.56	3852.27	8174.08	2264.98	3122.59	2948.32	3539.99
123067436	Sulfated Dihydromenaquinone-9	Prenol Lipids [PR]	1223.86	1415.46	584.136	602.177	500.307	451.44	398.923	523.351
85297347	thalianol	Prenol Lipids [PR]	414.298	619.779	199.208	236.415	2658.12	387.994	177.597	5962.87
24701905	Torulene	Prenol Lipids [PR]	2284.93	2651.63	2007.74	2846.35	1343.35	1485.44	1746.68	1366.5
4266329	Undecaprenyl phosphate mannose	Prenol Lipids [PR]	34301	23664.5	66419.5	36590.9	66194.6	49833.6	56754	12882.8
85297346	ursolic acid	Prenol Lipids [PR]	28.9372	21.7745	65.341	81.9044	140.01	94.5905	76.337	78.4542
74382476	Verrucosanene	Prenol Lipids [PR]	32.7463	32.5014	49.3581	4.86358	22.9756	14.8252	11.3761	7.17815
24701913	Zeaxanthin diglucoside/ Zeaxanthin beta-D-diglucoside	Prenol Lipids [PR]	2.11067e+06	2.15709e+06	1.97528e+06	2.62297e+06	1.5693e+06	1.59427e+06	1.79047e+06	1.4055e+06
74382233	Zingiberene	Prenol Lipids [PR]	41.0293	49.3437	65.4638	52.2282	34.267	36.5481	51.3489	9.12501
135642627	6-O-(3R,4-dihydroxy-2-methylene-butanoyl)-beta-D-glucopyranose	Saccharolipids [SL]	30.9326	30.9263	23.6813	33.0996	34.2805	22.2855	43.9506	29.832
123067462	DAT(19:0/23:0(2Me[S],3OH[S],4Me[S],6Me[S]))	Saccharolipids [SL]	1124.6	985.261	915.683	538.363	881.449	666.272	192.739	1077.25
123067466	DAT(19:0/23:0(2Me[S],4Me[S]))	Saccharolipids [SL]	67.7562	48.1067	163.479	13.9402	286.631	170.858	206.663	44.2968
49703641	(3'-sulfo)Galbeta-Cer(d18:1/18:0(2OH))	Sphingolipids [SP]	8855.65	9310.88	8525.58	9434.27	3192.76	4044.73	6755.78	5524.63
4266360	(3'-sulfo)Galbeta-Cer(d18:1/18:0)	Sphingolipids [SP]	683.722	698.779	613.65	900.305	454.478	691.245	600.464	572.287
49703642	(3'-sulfo)Galbeta-Cer(d18:1/20:0(2OH))	Sphingolipids [SP]	2562.7	3025.99	2934.75	2041.49	1224.75	1018.98	2242.69	3216.65
49703645	(3'-sulfo)Galbeta-Cer(d18:1/22:0(2OH))	Sphingolipids [SP]	443.084	406.697	364.692	530.455	368.668	308.841	305.604	1324.35
49703649	(3'-sulfo)Galbeta-Cer(d18:1/24:1(2OH))	Sphingolipids [SP]	365.685	492.487	624.283	273.609	627.461	413.352	636.413	698.552
74382662	(4E,8E,10E-d18:3)sphingosine	Sphingolipids [SP]	59.4321	55.3309	89.3405	57.8114	58.2161	42.0689	45.9776	31.5186
74382660	(4E,8Z,d18:2) sphingosine	Sphingolipids [SP]	111.764	111.059	135.413	190.859	44.5688	144.45	68.6162	58.1325
74382658	4-hydroxy-8cis-sphingenine	Sphingolipids [SP]	12275.1	8484.02	3727.49	2253.51	6358.75	2703.6	1117.62	6945.41
74382655	anteiso (4E,14-methyl-d16:1) sphingosine	Sphingolipids [SP]	1711.78	1620.86	1887.29	1313.12	613.698	692.863	1290.92	998.969
74382665	Aplidiasphingosine	Sphingolipids [SP]	14516.5	14470.4	3520.18	2497.58	8444.55	2729.21	980.212	8691.66
4266344	C17 Sphinganine	Sphingolipids [SP]	465.962	531.041	662.754	384.651	492.937	519.095	687.61	534.558
160780084	C17 sphingosine-1-phosphocholine	Sphingolipids [SP]	426.894	430.889	459.994	356.025	242.548	213.162	195.341	388.472
74382690	Capnine	Sphingolipids [SP]	348.218	309.515	448.222	440.352	97.0764	170.935	244.434	16.8306
160780120	Cer(d14:1/20:0(2OH))	Sphingolipids [SP]	13482.8	14301.9	16653	19157	13855.4	13701.8	15552.3	12028.3
160780104	Cer(d14:2/18:0)	Sphingolipids [SP]	244.833	230.953	238.276	558.755	327.651	448.552	244.779	435.167
160780112	Cer(d15:2/20:0)	Sphingolipids [SP]	66.7261	19.2667	71.5411	19.5309	56.9275	87.5415	82.1537	26.5371
160780138	Cer(d16:1/24:0(2OH))	Sphingolipids [SP]	1042.66	1036.98	2207.34	1305.16	2370.59	1628.83	1902.68	864.149
160780139	Cer(d16:2/18:0(2OH))	Sphingolipids [SP]	35.8122	25.3059	75.2789	47.5039	88.6376	115.968	84.1606	19.6938
160780157	Cer(d18:0/16:0(2OH))	Sphingolipids [SP]	348.454	398.569	480.074	476.342	371.27	438.219	513.447	484.131
7850631	Cer(d18:0/16:0)	Sphingolipids [SP]	247.361	333.657	408.907	490.817	590.082	541.687	596.418	353.441
85297405	Cer(d18:0/h24:0)	Sphingolipids [SP]	836.194	1057.47	1496.38	1157.32	1882.29	1391.16	1648.44	1068.36
4266349	Cer(d18:1/14:0)	Sphingolipids [SP]	187.664	109.494	189.249	228.866	378.44	487.957	307.168	468.462
7850623	Cer(d18:1/16:0)	Sphingolipids [SP]	370.525	483.271	534.853	508.978	427.273	514.164	552.74	444.705
7850626	Cer(d18:1/22:0)	Sphingolipids [SP]	241.377	210.204	341.77	305.866	355.064	322.805	322.421	130.014
123068732	Cer(d18:2/15:0)	Sphingolipids [SP]	388.662	456.936	344.701	799.023	423.082	567.779	405.679	622.956
123068733	Cer(d18:2/16:0)	Sphingolipids [SP]	46.3778	55.368	38.9504	158.076	97.0189	188.151	120.012	212.451
123068737	Cer(d18:2/21:0)	Sphingolipids [SP]	1348.22	1391.86	1549.07	1540.59	536.2	780.822	729.603	1536.4
160780156	Cer(d20:0/26:0)	Sphingolipids [SP]	128.978	134.502	101.863	132.137	141.923	136.008	77.8877	49.509
173737525	Cer(m18:0/24:1)	Sphingolipids [SP]	847.081	412.775	580.673	1107.92	3.42054	664.16	12.0407	2246.05
160780178	Cer(t18:0/16:0(2OH))	Sphingolipids [SP]	2882.86	3176.03	3337.82	3887.37	5760.46	5367.14	6440.76	2890.52
49703628	Cer(t18:0/16:0)	Sphingolipids [SP]	1568.63	1766.12	1704.02	2087.96	2697.96	2828.13	2952.77	1858.74
160780170	Cer(t18:0/20:0)	Sphingolipids [SP]	75.1232	32.9269	17.8566	2.58438	3.86837	17.8923	5.69184	31.2513
85297407	Cer(t18:0/24:0(2OH))	Sphingolipids [SP]	1162.5	1599.41	2252.38	1831.15	2551.33	2257.62	2009.47	1207.74
85297410	Cer(t18:0/26:0)	Sphingolipids [SP]	1351.85	1524.25	2360.15	1513.92	4872.61	2568.23	3369.15	1896.48
160780172	Cer(t20:0/16:0)	Sphingolipids [SP]	286.423	236.115	53.1809	60.8374	44.171	47.0139	45.1317	147.163
160780174	Cer(t20:0/20:0)	Sphingolipids [SP]	234.199	259.671	481.039	267.871	720.811	516.664	540.022	305.463
74382702	Clavepictine B	Sphingolipids [SP]	104.439	150.621	167.989	48.1749	114.697	89.7932	106.541	121.467
85298293	Fucalpha1-2Galbeta1-4(Fucalpha1-3)GlcNAcbeta1-3Galbeta1-4Glcbeta-Cer(d18:1/18:0)	Sphingolipids [SP]	89.9816	125.017	120.386	54.9891	82.6794	80.2121	143.022	39.1346
85299698	Fucalpha1-2GalNAcbeta1-4(NeuAcalpha2-8NeuAcalpha2-3)Galbeta1-4Glcbeta-Cer(d18:1/26:1)	Sphingolipids [SP]	733.784	790.507	1214.78	649.584	621.536	648.068	708.933	318.39
74382674	Fumonisin B4	Sphingolipids [SP]	1185.72	1258.62	787.606	401.306	1209.8	580.479	752.902	1219.33
85298923	Galalpha1-3(Fucalpha1-2)Galbeta1-3GalNAcbeta1-3Galalpha1-3Galbeta1-4Glcbeta-Cer(d18:1/26:1)	Sphingolipids [SP]	295.205	129.136	197.946	286.435	96.6228	189.241	134.206	9.36824
85298835	Galalpha1-3(Fucalpha1-2)Galbeta1-4(Fucalpha1-3)GlcNAcbeta1-3Galbeta1-4Glcbeta-Cer(d18:1/26:1)	Sphingolipids [SP]	1178.37	1186.6	1324.88	1610.5	1055.34	831.842	1134.69	778.539
85299193	Galalpha1-3(Galbeta1-4GlcNAcbeta1-6)Galbeta1-4Glcbeta-Cer(d18:1/26:0)	Sphingolipids [SP]	223.978	162.323	411.668	236.988	230.334	193.075	239.097	95.5238
85298905	Galalpha1-3Galbeta1-3GalNAcbeta1-3Galalpha1-3Galbeta1-4Glcbeta-Cer(d18:1/26:0)	Sphingolipids [SP]	46.7501	70.5061	397.236	13.7311	336.278	387.427	328.722	180.937
85299229	Galalpha1-4Galbeta-Cer(d18:1/18:0)	Sphingolipids [SP]	292.397	405.567	261.716	438.761	438.722	206.468	225.056	1538.12
85299232	Galalpha1-4Galbeta-Cer(d18:1/24:0)	Sphingolipids [SP]	1.48351	7.57547	36.0672	5.74049	265.296	82.9339	162.273	40.5473
85299234	Galalpha1-4Galbeta-Cer(d18:1/24:1)	Sphingolipids [SP]	5464.12	4207.37	6238.13	5914.05	8647.39	6268.1	6949.5	4075.55
85299233	Galalpha1-4Galbeta-Cer(d18:1/26:0)	Sphingolipids [SP]	1638.16	1116.67	1615.49	3263.79	4229.91	3444	3177.55	1107.11
85297718	Galbeta1-3(Fucalpha2-3GlcNAcbeta1-6)GalNAcbeta1-3Galalpha1-4Galbeta1-4Glcbeta-Cer(d18:1/20:0)	Sphingolipids [SP]	233.941	176.493	190.929	303.791	139.573	171.985	163.429	60.2658
85297486	Galbeta1-3(Galbeta1-4GlcNAcbeta1-6)GalNAcbeta1-3Galalpha1-4Galbeta1-4Glcbeta-Cer(d18:1/20:0)	Sphingolipids [SP]	11007.1	9049.94	7550.03	13958.2	6094.89	8152.58	6814.57	4132.82
85298859	Galbeta1-3GalNAcbeta1-3Galalpha1-3Galbeta1-4Glcbeta-Cer(d18:1/26:1)	Sphingolipids [SP]	227.876	329.404	398.209	231.136	151.937	184.904	306.14	60.6609
85297423	GalCer(d18:1/22:0)	Sphingolipids [SP]	892.931	2687.26	367.556	1482.87	3851.53	675.531	287.148	14932.3
123068848	GalCer(d18:2/20:1)	Sphingolipids [SP]	2602.43	2912.05	465.457	214.247	2192.07	259.988	3.11617	1740.45
123068849	GalCer(d18:2/21:0)	Sphingolipids [SP]	4768.42	3567.75	4212	4535.07	4861.14	4196.82	3719.41	4218.72
85299178	GalNAcalpha1-3GalNAcbeta1-3Galalpha1-3(GlcNAcbeta1-6)Galbeta1-4Glcbeta-Cer(d18:1/24:1)	Sphingolipids [SP]	895.892	994.038	2276.8	605.809	1979.01	1243.4	2164.87	950.26
85299138	GalNAcalpha1-3GalNAcbeta1-3Galalpha1-3Galbeta1-4Glcbeta-Cer(d18:1/24:1)	Sphingolipids [SP]	345.967	407.925	508.69	135.4	141.214	153.774	319.58	157.36
85297579	GalNAcbeta1-3Galalpha1-3Galalpha1-3Galalpha1-3Galalpha1-4Galbeta1-4Glcbeta-Cer(d18:1/26:1)	Sphingolipids [SP]	22677.1	24844.8	33125.6	26919.6	24578.6	18516	23255	15125
160780456	GlcCer(d14:1/20:0(2OH))	Sphingolipids [SP]	12307.2	13171.6	13619.5	17321.9	11543.1	12314.7	12952.8	11023.9
160780444	GlcCer(d14:2/18:0)	Sphingolipids [SP]	86.8503	75.45	144.614	68.0089	175.605	163.58	138.47	165.255
160780438	GlcCer(d15:1/20:0)	Sphingolipids [SP]	310.258	321.544	188.11	219.713	222.619	379.204	219.184	143.35
160780452	GlcCer(d16:2/18:0)	Sphingolipids [SP]	374.423	416.246	291.039	531.374	175.003	257.433	241.242	367.683
160780472	GlcCer(d16:2/24:0(2OH))	Sphingolipids [SP]	626.393	1081.93	622.734	325.216	379.221	395.468	741.916	1080.85
14714492	GlcCer(d18:0/18:0)	Sphingolipids [SP]	690.409	638.616	1153.9	683.679	1223.16	985.896	948.702	686.258
14714496	GlcCer(d18:0/24:0)	Sphingolipids [SP]	2546.9	2225.12	4904.36	11875.4	2019.52	5981.9	6972.18	2394.96
85299220	GlcNAcbeta1-4Manbeta1-4Glcbeta-Cer(d18:1/16:0)	Sphingolipids [SP]	246.431	55.558	522.542	237.61	837.024	574.479	477.097	3.29627
85300464	KDNalpha2-6Galbeta1-4GlcNAcbeta1-3Galbeta1-4Glcbeta-Cer(d18:1/26:0)	Sphingolipids [SP]	575.309	540.398	1396.12	373.312	971.684	1191.65	1103.79	241.489
123068835	LacCer(d18:0/24:1)	Sphingolipids [SP]	912.267	660.553	1234.2	960.231	3172.67	1828.76	1887.48	1474.44
160780394	M(IP)2C(d18:0/16:0)	Sphingolipids [SP]	146.695	289.411	221.845	696.866	226.824	301.729	199.638	156.782
85299215	Manalpha1-3Manbeta1-4Glcbeta-Cer(d18:1/22:0)	Sphingolipids [SP]	152.127	53.7273	196.494	660.58	93.6868	241.402	142.818	11.1124
85299216	Manalpha1-3Manbeta1-4Glcbeta-Cer(d18:1/24:0)	Sphingolipids [SP]	850.175	533.187	1279.74	1981.76	11115.1	4993.07	4310.6	153.94
85299218	Manalpha1-3Manbeta1-4Glcbeta-Cer(d18:1/24:1)	Sphingolipids [SP]	4124.44	2792.4	3797.89	8670.5	4850.42	5916.26	5013.71	690.467
85299219	Manalpha1-3Manbeta1-4Glcbeta-Cer(d18:1/26:1)	Sphingolipids [SP]	2550.15	1876.03	3301.36	6733.32	2009.87	2794.13	2721.97	83.9967
74382699	Micropine	Sphingolipids [SP]	106.025	93.374	136.773	164.569	99.0558	88.799	110.946	38.8153
160780341	MIPC(d18:0/18:0)	Sphingolipids [SP]	21.4238	41.9307	72.0893	81.7551	217.709	123.319	176.156	4.57092
160780343	MIPC(d18:0/22:0)	Sphingolipids [SP]	1250.68	657.864	1477.23	1885.53	3641.25	2461.13	2738.79	1134.8
160780338	MIPC(d18:0/24:0(2OH))	Sphingolipids [SP]	1525.01	1768.12	2137.84	3999.71	22282.8	9762.92	10750.7	1675.18
160780360	MIPC(d20:0/20:0)	Sphingolipids [SP]	308.165	73.5292	559.923	269.236	526.865	345.175	376.568	303.245
160780362	MIPC(d20:0/24:0)	Sphingolipids [SP]	8285.05	5106.79	9249.11	7673.43	21933.5	14639.3	16263.2	1391.16
160780363	MIPC(d20:0/26:0)	Sphingolipids [SP]	4115.32	2560.35	5518.02	6077.07	8500.61	6358.64	6143.07	215.316
160780352	MIPC(t18:0/16:0(2OH))	Sphingolipids [SP]	1007.92	1151.62	813.191	734.123	977.563	865.271	987.613	715.58
123068804	MIPC(t18:0/26:0(2OH))	Sphingolipids [SP]	1099.37	1043.81	1872.18	956.656	14683.4	5091.96	8964.71	146.602
160780373	MIPC(t20:0/22:0(2OH))	Sphingolipids [SP]	1152.29	1068.56	1491.02	3054.17	6581.38	3953.59	3919.14	1003.72
160780379	MIPC(t20:0/22:0)	Sphingolipids [SP]	1855.76	1387.59	2868.09	3380.26	7382.14	4589.85	5087.13	887.884
160780374	MIPC(t20:0/24:0(2OH))	Sphingolipids [SP]	3331.8	3113.45	3949.48	10562.5	19317.5	10690.3	10026.7	1620.69
160780380	MIPC(t20:0/24:0)	Sphingolipids [SP]	6.47835	52.0745	81.9299	58.1348	11546.4	3201.65	3988.27	7.7884
160780375	MIPC(t20:0/26:0(2OH))	Sphingolipids [SP]	822.831	718.859	1140.99	3431.78	4445.53	2809.74	2239.42	213.201
4266352	N-(30-(9Z,12Z-octadecadienoyloxy)-triacontanoyl)-sphing-4-enine	Sphingolipids [SP]	226.374	205.139	329.479	118.637	282.442	109.707	212.109	605.935
74382705	N,N-dimethyl-Safingol	Sphingolipids [SP]	203.001	1502.48	137.852	884.884	408.955	553.556	220.854	564.086
85300576	NeuAcalpha1-3Galbeta1-4GlcNAcbeta1-3Galalpha1-3Galbeta1-4Glcbeta-Cer(d18:1/26:0)	Sphingolipids [SP]	1128.08	849.11	635.843	177.526	16.14	100.043	129.657	5.98553
85300074	NeuAcalpha2-3Galbeta1-4GlcNAcbeta1-3Galbeta1-4Glcbeta-Cer(d18:1/26:1)	Sphingolipids [SP]	257.89	309.923	414.46	192.318	249.44	288.502	354.683	173.989
85300249	NeuAcalpha2-6Galbeta1-4GlcNAcbeta1-3(GlcNAcbeta1-6)Galbeta1-4Glcbeta-Cer(d18:1/24:1)	Sphingolipids [SP]	215140	186450	191435	260098	141434	153006	156891	98300.9
85300112	NeuAcalpha2-6GalNAcbeta1-4Galbeta1-4Glcbeta-Cer(d18:1/26:0)	Sphingolipids [SP]	782.032	749.228	1030.74	281.181	86.4239	173.946	387.445	209.728
85299321	NeuAcalpha2-8NeuAcalpha2-3Galbeta1-4Glcbeta-Cer(d18:1/26:0)	Sphingolipids [SP]	225.73	223.702	106.641	291.643	22.14	109.58	49.9291	120.274
123068805	N-palmitoyl-D-sphingosyl-1-(2-aminoethyl)phosphonate	Sphingolipids [SP]	59.7491	106.958	84.4839	12.7311	104.328	39.684	48.142	2164.03
74382687	Oceanin	Sphingolipids [SP]	1481.14	1626.73	1952.66	1757.89	2660.68	2882.39	2957.5	3342.45
160780249	PE-Cer(d14:1/18:0(2OH))	Sphingolipids [SP]	87.4388	175.858	136.937	23.5776	3397.25	679.167	630.862	3340.81
160780196	PE-Cer(d14:1/20:1)	Sphingolipids [SP]	470.138	608.357	197.727	240.639	1663.8	185.829	116.769	6940.4
160780219	PE-Cer(d14:2/16:0)	Sphingolipids [SP]	782.371	1454.84	1001.62	549.715	1939.81	534.807	863.452	8879.34
160780264	PE-Cer(d15:1/20:0(2OH))	Sphingolipids [SP]	6975.6	7496.47	6582.21	10751.6	7844.55	9555.48	8808.18	7710.97
160780211	PE-Cer(d16:1/19:0)	Sphingolipids [SP]	504.7	589.286	639.422	556.068	500.468	555.939	587.463	662.188
160780214	PE-Cer(d16:1/22:0)	Sphingolipids [SP]	190.342	237.199	295.03	165.085	306.539	209.392	197.877	766.172
160780275	PE-Cer(d16:1/22:1(2OH))	Sphingolipids [SP]	197.27	476.831	164.749	5.69782	116.294	59.2934	228.585	390.646
160780278	PE-Cer(d16:2/18:0(2OH))	Sphingolipids [SP]	174.116	703.251	83.1867	319.983	364.38	158.283	83.5206	5522.66
160780283	PE-Cer(d16:2/24:0(2OH))	Sphingolipids [SP]	79.8903	88.3341	133.754	32.8398	194.007	11.5401	57.8112	469.103
4266341	Phytosphingosine	Sphingolipids [SP]	525.557	594.094	628.654	776.208	631.815	692.2	713.8	556.587
160780305	PI-Cer(d20:0/18:0)	Sphingolipids [SP]	1425.6	1344.81	1130.28	1273.75	1838.46	891.647	840.624	13432.1
160780332	PI-Cer(d20:0/24:0(2OH))	Sphingolipids [SP]	5582.53	5791.92	4819.82	7310.69	3998.71	4937.43	4726.15	4137.63
160780321	PI-Cer(t18:0/26:0(2OH))	Sphingolipids [SP]	919.399	839.761	890.312	516.433	718.81	813.325	1033.23	1169.7
160780325	PI-Cer(t20:0/22:0(2OH))	Sphingolipids [SP]	388.851	1213.9	740.54	881.01	4778.16	2222.46	3783.12	1474.38
74382698	Prosopinine	Sphingolipids [SP]	56944.9	58147.1	57576.6	69649.5	47222.2	53239.3	58379.6	48552.6
14714881	Psychosine	Sphingolipids [SP]	1746.62	1668.27	1880.97	1295.8	578.035	807.239	1167.64	1223.26
74382688	Rhizochalinin D	Sphingolipids [SP]	154.796	110.681	271.627	154.491	484.014	458.679	369.846	383.996
74382709	Scyphostatin A	Sphingolipids [SP]	60.23	54.4423	85.8179	51.7246	27.4427	19.1021	43.2168	29.73
123068790	SM(d18:0/12:0)	Sphingolipids [SP]	8.6821	10.3949	18.9354	8.88416	33.1903	45.6975	22.183	81.1361
7850649	SM(d18:1/22:0)	Sphingolipids [SP]	245.764	295.47	532.438	328.863	581.139	346.613	318.913	575.16
123068789	SM(d18:1/23:0)	Sphingolipids [SP]	128.73	137.807	204.411	336.444	273.187	320.191	423.891	270.559
7850650	SM(d18:1/24:1)	Sphingolipids [SP]	4703.59	5794.73	5101.51	7435.99	5587.67	5435.23	5735.13	10564.5
49703629	SM(d18:1/25:0)	Sphingolipids [SP]	60.8898	69.767	52.0947	95.3238	12.3455	66.8267	26.6605	24.8047
123068771	SM(d18:2/20:0)	Sphingolipids [SP]	516.709	725.427	255.432	271.42	1321.08	274.047	187.793	12244.1
123068791	SM(d18:2/24:1)	Sphingolipids [SP]	61.672	60.1399	972.416	1061.85	358.039	855.148	486.173	1123.41
7850620	Sphinganine-phosphate	Sphingolipids [SP]	485.728	324.84	104.584	15.1007	164.683	51.164	1.24121	216.856
74382712	Sphingofungin C	Sphingolipids [SP]	1043.75	1297.55	842.18	587.987	1153.64	732.272	751.725	650.953
74382713	Sphingofungin D	Sphingolipids [SP]	1624.69	1303.9	1301.16	318.274	24.1809	18.297	8.80237	1906.38
7850621	Sphingosine-1-phosphocholine	Sphingolipids [SP]	208.027	255.578	293.828	159.19	71.5465	92.7161	164.884	137.484
85300872	(1S)-1-hydroxy-23,24-didehydro-25,26,27-trinorcalciol	Sterol Lipids [ST]	34.2796	72.7687	90.6606	102.716	121.028	126.135	132.428	100.224
7850842	(20S)-1alpha,20,25-trihydroxyvitamin D3 / (20S)-1alpha,20,25-trihydroxycholecalciferol	Sterol Lipids [ST]	2742.16	2263.66	912.934	985.362	645.841	733.348	496.701	1087.96
14715380	(20S)-1alpha,25-dihydroxy-20-ethoxy-26,27-dimethylvitamin D3 / (20S)-1alpha,25-dihydroxy-20-ethoxy-26,27-dimethylcholecalciferol	Sterol Lipids [ST]	23.7606	38.4641	36.0798	44.9253	61.7528	83.3065	63.0602	94.2239
14715458	(20S)-20-butyl-1alpha,25-dihydroxy-16,17-didehydro-21-norvitamin D3 / (20S)-20-butyl-1alpha,25-dihydroxy-16,17-didehydro-21-norcholecalciferol	Sterol Lipids [ST]	7.08202	35.386	20.0608	4.03141	396.834	430.065	36.2941	718.878
49703714	(20S)-24-Hydroxy-19-norgeminivitamin D3	Sterol Lipids [ST]	5132.02	3481.44	6311.91	5750.76	5082.13	5796.19	5685.59	988.771
7851116	(22E)-3alpha,12alpha-Dihydroxy-5beta-chol-22-en-24-oic Acid	Sterol Lipids [ST]	6744.57	5552.11	2405.43	2219.6	1755.39	1674.81	1260.71	3277.58
14715387	(22E,24E,24bE)-1alpha,25-dihydroxy-26,27-dimethyl-22,23,24,24a,24b,24c-hexadehydro-24a,24b,24c-trihomovitamin D3 / (22E,24E,24bE)-1alpha,25-dihydroxy-26,27-dimethyl-22,23,24,24a,24b,24c-hexadehydro-24a,24b,24c-trihomocholecalciferol	Sterol Lipids [ST]	196.333	132.874	415.08	179.56	557.416	472.229	454.439	216.235
14715382	(22R)-1alpha,22,25-trihydroxy-26,27-dimethyl-24a,24b-dihomo-20-epivitamin D3 / (22R)-1alpha,22,25-trihydroxy-26,27-dimethyl-24a,24b-dihomo-20-epicholecalciferol	Sterol Lipids [ST]	1535.11	2518.64	3666.93	3462.18	3846.09	4321.84	3107.33	5632.29
14715336	(22Z)-1alpha,25-dihydroxy-26,27-dimethyl-22,23-didehydro-24a-homo-20-epivitamin D3 / (22Z)-1alpha,25-dihydroxy-26,27-dimethyl-22,23-didehydro-24a-homo-20-epicholecalciferol	Sterol Lipids [ST]	909.218	904.382	1428.64	2227.98	935.643	1464.78	850.415	1951.31
85300612	(25R)-11alpha,20,26-trihydroxyecdysone	Sterol Lipids [ST]	222.463	234.909	681.053	74.6146	1321.92	449.106	760.359	53.648
14715076	(25S)-1alpha,25,26-trihydroxy-22-oxavitamin D3 / (25S)-1alpha,25,26-trihydroxy-22-oxacholecalciferol	Sterol Lipids [ST]	74.0286	60.02	96.2173	83.2579	2.52222	13.8978	7.32505	13.086
123069319	(25S)-3-oxo-12beta-acetoxy-cholest-1,4-dien-26-oic acid	Sterol Lipids [ST]	231.053	271.947	440.826	176.803	158.383	336.46	338.715	419.826
123068931	(25S)-5alpha-cholestan-3beta,4beta,6alpha,8beta,15alpha,16beta,26-heptol	Sterol Lipids [ST]	197.186	181.703	241.785	111.386	20.123	66.0352	112.55	148.987
85300718	(25S)-5beta-spirostan-3beta-yl beta-D-glucoside	Sterol Lipids [ST]	1592.21	1333.81	753.962	675.649	1939.14	1184.21	891.061	2266.02
LMST05010051	(2S,3S,4S,5R,6R)-6-[[(3R,5R,6S,8S,9S,10R,13R,14S,17R)-17-[(1R)-3-carboxy-1-methyl-propyl]-3-hydroxy-10,13-dimethyl-2,3,4,5,6,7,8,9,11,12,14,15,16,17-tetradecahydro-1H-cyclopenta[a]phenanthren-6-yl]oxy]-3,4,5-trihydroxy-tetrahydropyran-2-carboxylic acid	Sterol Lipids [ST]	9806.3	848.442	2624.27	90.3485	19.3966	1301.98	33.2779	289.573
LMST05040017	(3a,5b)-24-oxo-24-[(2-sulfoethyl)amino]cholan-3-yl-b-D-Glucopyranosiduronic acid	Sterol Lipids [ST]	68.3577	56.1957	70.4986	38.2373	79.1404	81.532	56.891	61.1353
14715217	(6RS,24R)-24,25-dihydroxyvitamin D3 6,19-sulfur dioxide adduct / (6RS,24R)-24,25-dihydroxycholecalciferol 6,19-sulfur dioxide adduct	Sterol Lipids [ST]	183.534	147.477	135.85	18.2539	86.8799	84.1919	138.425	8.48591
14715414	11-(4-acetoxymethylphenyl)-1alpha,25-dihydroxy-9,11-didehydrovitamin D3 / 11-(4-acetoxymethylphenyl)-1alpha,25-dihydroxy-9,11-didehydrocholecalciferol	Sterol Lipids [ST]	820.491	670.866	1393.64	975.097	118.642	41.1368	175.586	6.43557
85300851	11b,21-Dihydroxy-5b-pregnane-3,20-dione	Sterol Lipids [ST]	553.871	558.053	833.983	430.771	1173.36	682.981	999.089	331.776
4266379	12:0 Cholesteryl ester	Sterol Lipids [ST]	10956.2	10545.5	17420.7	14406.1	28785.1	26243.6	20972.8	26539.1
123068914	12beta-hydroxy-24-norcholesta-1,4,22E-trien-3-one	Sterol Lipids [ST]	8.72065	17.9804	5.37565	6.78709	25.9882	5.00077	6.34495	3215.56
24702200	14:0 Cholesteryl ester	Sterol Lipids [ST]	2503.09	2311.87	3711.1	3304.08	7536.25	7968.76	5112.03	8347.74
49703672	15:0 Cholesteryl ester	Sterol Lipids [ST]	161.578	153.157	257.743	182.129	514.661	588.517	343.614	582.713
LMST05050027	16,23-epoxy-5beta-cholestane triglycoside	Sterol Lipids [ST]	144.73	179.022	162.813	154.981	394.11	199.171	453.092	287.369
24702201	16:0 Cholesteryl ester	Sterol Lipids [ST]	448.272	425.945	592.094	587.016	1251.42	2738.97	956.882	2200.87
160780553	16:0-Glc-Campesterol	Sterol Lipids [ST]	1036.24	911.025	1211.47	1776.37	3920.89	5345.43	3692.31	6951.2
160780482	16:0-Glc-Cholesterol	Sterol Lipids [ST]	160.712	138.442	213.921	154.4	116.807	101.974	69.4506	1478.65
160780571	16:0-Glc-Sitosterol	Sterol Lipids [ST]	10722.3	8960.32	11003.4	14800.3	11093.7	14342.7	13026	14199.1
160780557	16:1-Glc-Campesterol	Sterol Lipids [ST]	1684.95	2036.54	2005.33	1304.19	4000.8	1751.39	2210.52	15397.4
160780486	16:1-Glc-Cholesterol	Sterol Lipids [ST]	153.614	13.6294	62.4613	1.52521	146.998	46.7159	18.561	4101.39
160780558	16:2-Glc-Campesterol	Sterol Lipids [ST]	6193.47	5604.15	4971.49	5672.27	8800.61	4457.21	4386.19	43003.3
160780488	16:3-Glc-Cholesterol	Sterol Lipids [ST]	407.424	379.9	706.846	173.969	158.603	152.275	305.605	856.378
49703717	16-Glutaryloxy-1alpha,25-dihydroxy-20-epivitamin D3	Sterol Lipids [ST]	448.525	465.319	112.821	31.1909	265.737	70.4399	10.5137	291.771
85300782	16-Oxoandrostenediol	Sterol Lipids [ST]	740.166	734.74	817.849	458.921	194.773	294.43	494.839	516.621
LMST05010059	17-hydroxyandrostane-3-glucuronide	Sterol Lipids [ST]	656.327	612.479	718.451	360.875	134.982	253.989	414.281	456.071
160780554	18:0-Glc-Campesterol	Sterol Lipids [ST]	100.667	98.3334	79.8739	165.566	289.341	296.058	167.4	471.953
160780572	18:0-Glc-Sitosterol	Sterol Lipids [ST]	158.797	173.807	208.682	166.767	656.654	180.84	103.928	3474.7
160780576	18:0-Glc-Stigmasterol	Sterol Lipids [ST]	532.413	461.736	662.716	533.623	1164.95	976.878	874.4	1229.04
160780594	18:1-Glc-Stigmasterol	Sterol Lipids [ST]	852.103	758.812	1657.95	810.514	1498.1	1445.69	1545.76	1317.09
160780561	18:2-Glc-Campesterol	Sterol Lipids [ST]	17.1008	29.3824	18.6658	18.4298	17.5048	9.57367	12.3028	10.4957
160780583	18:2-Glc-Sitosterol	Sterol Lipids [ST]	3457.57	2639.7	5276.36	3410.05	5716.56	5611.49	5166.74	5602.02
160780584	18:3-Glc-Sitosterol	Sterol Lipids [ST]	4454.61	3730	7014.03	6337.76	10247.5	8438.73	7342.9	8435.63
160780595	18:3-Glc-Stigmasterol	Sterol Lipids [ST]	241.725	127.284	463.65	219.619	902.119	606.12	616.465	1010.5
14715289	18-acetoxy-1alpha,25-dihydroxyvitamin D3 / 18-acetoxy-1alpha,25-dihydroxycholecalciferol	Sterol Lipids [ST]	945.651	882.545	1079.87	1046.62	159.959	300.468	347.81	469.507
14715285	18-acetoxy-25-hydroxyvitamin D3 / 18-acetoxy-25-hydroxycholecalciferol	Sterol Lipids [ST]	139.935	144.508	164.437	105.998	47.7085	62.1837	105.036	110.999
85300767	19-Nor-5-androstenediol	Sterol Lipids [ST]	40.5713	59.9918	51.9171	69.3584	120.677	92.372	133.074	47.7929
14715003	1alpha,24,25,28-tetrahydroxyvitamin D2 / 1alpha,24,25,28-tetrahydroxyergocalciferol	Sterol Lipids [ST]	1996.38	1562.54	700.181	273.232	969.342	379.838	97.3152	1352.98
14715410	1alpha,25-dihydroxy-11-(4-hydroxymethylphenyl)-9,11-didehydrovitamin D3 / 1alpha,25-dihydroxy-11-(4-hydroxymethylphenyl)-9,11-didehydrocholecalciferol	Sterol Lipids [ST]	96.538	134.137	281.028	171.879	5412.01	2026.77	1677.73	236.759
14715280	1alpha,25-dihydroxy-11alpha-vinylvitamin D3 / 1alpha,25-dihydroxy-11alpha-vinylcholecalciferol	Sterol Lipids [ST]	142.564	202.964	195.555	121.104	72.0844	68.4875	61.0869	103.328
7850826	1alpha,25-dihydroxy-14-epiprevitamin D3 / 1alpha,25-dihydroxy-14-epiprecholecalciferol	Sterol Lipids [ST]	32477.4	42903.9	44277	37110.3	19897.1	16357.8	17422.5	19266.6
14715062	1alpha,25-dihydroxy-22-thia-20-epivitamin D3 / 1alpha,25-dihydroxy-22-thia-20-epicholecalciferol	Sterol Lipids [ST]	1032.23	1172.11	1184.05	1373.29	2240.95	1364	1641.99	768.415
14715063	1alpha,25-dihydroxy-23-thiavitamin D3 / 1alpha,25-dihydroxy-23-thiacholecalciferol	Sterol Lipids [ST]	1475.63	2308.83	1483.21	2433.81	2371.5	2233.07	3999	2885.13
14715297	1alpha,25-dihydroxy-24a,24b-dihomo-20-epivitamin D3 / 1alpha,25-dihydroxy-24a,24b-dihomo-20-epicholecalciferol	Sterol Lipids [ST]	24640.4	35931.2	37104.5	36087	17496	16669.6	17799.4	18972.2
14715417	1alpha,25-dihydroxy-25,25-diphenyl-26,27-dinorvitamin D3 / 1alpha,25-dihydroxy-25,25-diphenyl-26,27-dinorcholecalciferol	Sterol Lipids [ST]	501.567	435.078	636.279	2776.48	5113.61	2849.62	2123.22	197.834
14715396	1alpha,25-dihydroxy-26,27-diethyl-24a-homovitamin D3 / 1alpha,25-dihydroxy-26,27-diethyl-24a-homocholecalciferol	Sterol Lipids [ST]	107.488	174.775	219.075	165.959	255.225	348.106	213.929	495.988
14715268	1alpha,25-dihydroxy-26,27-dimethyl-20,21,22,22,23,23-hexadehydrovitamin D3 / 1alpha,25-dihydroxy-26,27-dimethyl-20,21,22,22,23,23-hexadehydrocholecalciferol	Sterol Lipids [ST]	308.759	293.063	276.789	295.065	251.523	270.472	240.009	259.049
14715389	1alpha,25-dihydroxy-26,27-dimethyl-22,22,23,23-tetradehydro-24a,24b,24c-trihomo-20-epivitamin D3 / 1alpha,25-dihydroxy-26,27-dimethyl-22,22,23,23-tetradehydro-24a,24b,24c-trihomo-20-epicholecalciferol	Sterol Lipids [ST]	184.262	296.934	288.335	281.364	72.6237	106.335	76.9602	124.521
14715359	1alpha,25-dihydroxy-26,27-dimethyl-22,22,23,23-tetradehydro-24a,24b-dihomo-20-epivitamin D3 / 1alpha,25-dihydroxy-26,27-dimethyl-22,22,23,23-tetradehydro-24a,24b-dihomo-20-epicholecalciferol	Sterol Lipids [ST]	496.395	478.727	630.274	486.919	499.594	355.083	487.341	337.099
14715344	1alpha,25-dihydroxy-2beta-(3-hydroxypropyl)vitamin D3 / 1alpha,25-dihydroxy-2beta-(3-hydroxypropyl)cholecalciferol	Sterol Lipids [ST]	9.78353	12.904	7.77926	487.915	6.84891	82.5234	1.5895	101.715
14715376	1alpha,25-dihydroxy-2beta-(4-hydroxybutyl)vitamin D3 / 1alpha,25-dihydroxy-2beta-(4-hydroxybutyl)cholecalciferol	Sterol Lipids [ST]	40.4657	49.0014	61.7723	21.5619	2.467	3.34076	1.5782	70.9252
14715402	1alpha,25-dihydroxy-2beta-(5-hydroxypentoxy)vitamin D3 / 1alpha,25-dihydroxy-2beta-(5-hydroxypentoxy)cholecalciferol	Sterol Lipids [ST]	12.9065	16.3863	14.317	36.0643	47.0041	79.8558	41.1285	115.614
14715398	1alpha,25-dihydroxy-2beta-(5-hydroxypentyl)vitamin D3 / 1alpha,25-dihydroxy-2beta-(5-hydroxypentyl)cholecalciferol	Sterol Lipids [ST]	611.435	814.454	988.798	1189.34	1871.86	2127.72	1497.17	2626.25
49703733	1alpha,25-Dihydroxyvitamin D3 25-trimethylsilyl ether	Sterol Lipids [ST]	33.0388	26.9854	59.0705	34.7413	13.2356	24.5334	32.6366	26.0547
14715372	1alpha-butyl-1beta,25-dihydroxyvitamin D3 / 1alpha-butyl-1beta,25-dihydroxycholecalciferol	Sterol Lipids [ST]	21050.1	29445.5	37275.3	34409.6	33536.5	33565.6	28311.2	45071.6
14715464	1alpha-hydroxy-18-[m-(1-hydroxy-1-ethylpropyl)-benzyloxy]-23,24,25,26,27-pentanorvitamin D3 / 1alpha-hydroxy-18-[m-(1-hydroxy-1-ethylpropyl)-benzyloxy]-23,24,25,26,27-pentanorcholecalciferol	Sterol Lipids [ST]	3185.71	2890.51	1015.44	493.084	3750.61	733.384	300.842	2908.55
14715081	1alpha-hydroxy-24-(dimethoxyphosphoryl)-25,26,27-trinorvitamin D3 / 1alpha-hydroxy-24-(dimethoxyphosphoryl)-25,26,27-trinorcholecalciferol	Sterol Lipids [ST]	525.829	473.328	745.874	476.083	373.529	249.376	372.276	302.892
14715021	1alpha-hydroxy-24,25,26,27-tetranorvitamin D3 23-carboxylic acid / calcitroic acid	Sterol Lipids [ST]	145.153	128.524	62.07	113.914	68.0216	100.988	45.2803	123.866
14715033	1alpha-hydroxy-26,27-dinorvitamin D3 25-carboxylic acid / 1alpha-hydroxy-26,27-dinorcholecalciferol 25-carboxylic acid	Sterol Lipids [ST]	142.856	102.472	30.2808	4.32763	62.0968	11.3854	1.98559	126.845
123069247	1beta,3beta,5alpha,6beta-tetrahydroxyandrostan-17-one	Sterol Lipids [ST]	18925.1	16175.4	7243.1	4616	15467.2	5296.32	2550.61	15520.9
24702206	20:0 Cholesteryl ester	Sterol Lipids [ST]	18783.8	18221	19346.8	19580.9	15717.6	16451.3	16531.3	14938.4
160780555	20:0-Glc-Campesterol	Sterol Lipids [ST]	142.337	56.663	216.926	80.1164	218.371	275.777	179.343	459.706
160780573	20:0-Glc-Sitosterol	Sterol Lipids [ST]	160.706	160.845	203.75	332.754	383.127	702.505	295.897	797.228
160780585	20:1-Glc-Sitosterol	Sterol Lipids [ST]	156.81	64.1244	176.652	172.298	275.14	312.696	125.137	311.017
160780596	20:1-Glc-Stigmasterol	Sterol Lipids [ST]	443.595	553.877	527.719	488.195	891.55	1510.41	750.942	1580.87
160780597	20:2-Glc-Stigmasterol	Sterol Lipids [ST]	367.532	330.684	397.787	444.239	378.365	341.012	345.199	827.19
160780507	22:0 Campesteryl ester	Sterol Lipids [ST]	185.169	183.493	228.941	140.914	335.847	251.175	255.869	155.038
160780556	22:0-Glc-Campesterol	Sterol Lipids [ST]	67.0532	143.474	144.454	216.67	447.232	517.473	207.118	1314.18
160780574	22:0-Glc-Sitosterol	Sterol Lipids [ST]	1129.57	1255.83	974.985	1505.44	2105.07	1935.7	953.961	15847
160780545	22:1 Campesteryl ester	Sterol Lipids [ST]	239.103	233.874	333.002	224.449	400.059	235.107	326.439	153.079
160780588	22:1-Glc-Sitosterol	Sterol Lipids [ST]	42.017	52.4683	68.181	23.843	233.898	118.799	66.4808	1132.01
160780599	22:1-Glc-Stigmasterol	Sterol Lipids [ST]	62.3468	7.92028	25.0523	10.0917	60.1466	15.497	11.5568	5078.95
24702248	22-iso-teinemine	Sterol Lipids [ST]	240.957	264.238	260.275	293.807	146.876	147.378	197.844	111.216
14715225	24,24-difluoro-1alpha,25-dihydroxy-24a-homovitamin D3 / 24,24-difluoro-1alpha,25-dihydroxy-24a-homocholecalciferol	Sterol Lipids [ST]	310.472	379.81	303.034	369.22	232.144	233.47	193.461	2199.21
14715278	24,24-difluoro-1alpha,25-dihydroxy-26,27-dimethylvitamin D3 / 24,24-difluoro-1alpha,25-dihydroxy-26,27-dimethylcholecalciferol	Sterol Lipids [ST]	36.5808	75.5942	222.981	3.55703	248.454	132.524	387.986	445.811
14715152	24,24-difluoro-1alpha,25-dihydroxyvitamin D3 / 24,24-difluoro-1alpha,25-dihydroxycholecalciferol	Sterol Lipids [ST]	93.8904	82.4673	63.1629	90.5746	84.3394	90.0363	76.6578	76.1361
49703758	24,24-Difluoro-25-hydroxy-26,27-dimethylvitamin D3	Sterol Lipids [ST]	156.978	183.946	29.6909	7.2077	172.834	21.2284	5.51957	102.38
123069035	24-methylene-cholest-5-en-3beta,17alpha,22S-triol	Sterol Lipids [ST]	13.2914	4.34285	3.97214	48.947	94.2463	82.8922	40.6374	148.556
14714912	24-methylene-cholestan-3beta-ol	Sterol Lipids [ST]	49.8508	42.5759	56.1142	20.0828	24.1978	20.3223	22.5762	28.9079
7851461	24-Nor-5beta-cholane-3alpha,12alpha,23-triol	Sterol Lipids [ST]	83.387	94.9536	99.3119	82.137	23.3356	46.3772	38.7239	46.2779
123069067	24R-Ethyl-26,26,27-trimethyl-3beta-hydroxycholesta-7,26-(30)-diene	Sterol Lipids [ST]	291.114	485.719	629.503	593.241	750.013	1028.4	697.448	1259.98
123068987	25-acetoxy-ergosta-3beta,5alpha,6beta-triol	Sterol Lipids [ST]	2477.46	2448.09	2677.26	1707.15	792.589	1197.87	1682.77	1677.65
49703755	25-Hydroxy-6,19-dihydro-6,19-ethanovitamin D3	Sterol Lipids [ST]	2898.72	3096.08	3324.83	6857.96	2784.37	3564.28	3539.57	2476.4
123069104	25-Methyl-24-isopropenyl-22E-dehydrocholesterol	Sterol Lipids [ST]	15.3803	41.7482	59.3052	18.821	45.9555	38.2617	51.0923	53.2595
14715097	26,26,26,27,27,27-hexafluoro-1alpha,25-dihydroxyvitamin D3 / 26,26,26,27,27,27-hexafluoro-1alpha,25-dihydroxycholecalciferol	Sterol Lipids [ST]	410.234	340.023	501.209	301.157	724.344	494.977	490.601	486.966
49703685	26,27-Dihomo-1alpha-hydroxy-24-epivitamin D2	Sterol Lipids [ST]	55.8035	51.9441	79.2116	78.7422	54.6971	42.9599	58.0103	18.7007
14714943	26-O-[beta-D-glucopyranosyl]-25R-furostan-3beta,22alpha,26-triol	Sterol Lipids [ST]	1443.12	1149.98	542.565	673.294	850.855	343.802	126.369	1435
85300647	27-Nor-cholestane-pentol	Sterol Lipids [ST]	644.727	641.787	759.628	797.391	596.607	525.815	596.195	699.422
123069018	29-demethylgeodisterol-O-sulfite	Sterol Lipids [ST]	2865.06	2581.03	2777.19	2582.54	1535.71	1951.65	1831.1	1819.64
49703709	2alpha-(3-Hydroxypropyl)-1alpha,25-dihydroxy-19-norvitamin D3	Sterol Lipids [ST]	316.795	555.729	403.511	1001.93	551.748	560.142	484.098	442.617
7851289	2beta,7alpha,12alpha-Trihydroxy-3-oxo-5beta-cholan-24-oic Acid	Sterol Lipids [ST]	244.359	249.62	292.84	309.077	29.8668	63.763	73.7074	99.5455
14715474	2beta-fluoro-1alpha,25-dihydroxyvitamin D3	Sterol Lipids [ST]	37.2119	37.9994	26.8568	113.739	381.801	427.32	211.747	850.947
85300615	2-deoxy-20-hydroxyecdysone 22-phosphate	Sterol Lipids [ST]	9897.54	10223.1	8003.03	12529.7	6881.55	8260.34	8330.05	6919.39
85300617	2-deoxyecdysone 22-phosphate	Sterol Lipids [ST]	92.1607	99.674	120.078	39.1203	511.623	192.208	329.974	150.552
7851304	3,6,12-Trioxo-5alpha-cholan-24-oic Acid	Sterol Lipids [ST]	228.539	251.618	339.674	169.059	401.937	298.105	367.472	350.252
85300650	3a,7a,12a-Trihydroxy-5b-24-oxocholestanoyl-CoA	Sterol Lipids [ST]	1272.38	1039.24	999.555	1259.74	919.248	1254.34	945.432	1079.71
LMST05010060	3-alpha,20-alpha-dihydroxy-5-beta-pregnane 3-glucuronide	Sterol Lipids [ST]	66.3226	54.0209	77.4025	48.1384	11.0436	21.8321	31.941	23.4117
7851448	3alpha,7alpha,12alpha,24-tetrahydroxy-24-methyl-5beta-cholestan-26-oic acid	Sterol Lipids [ST]	1603.79	1602.16	836.594	616.101	936.632	596.598	437.918	1012.48
14715487	3alpha,7alpha,12alpha-trihydroxy-27-carboxymethyl-5beta-cholestan-26-oic acid	Sterol Lipids [ST]	2520.71	2135.85	1005.44	805.965	1492.25	780.945	282.503	1703.57
85300928	3alpha,7alpha,12alpha-trihydroxy-5alpha-cholan-24-yl sulfate	Sterol Lipids [ST]	1391.36	1612.18	1893.35	2390.56	1027.27	1882.28	1486.39	945.026
123069304	3alpha,7alpha,12alpha-Trihydroxy-5beta-23E-cholestan-26-oic acid	Sterol Lipids [ST]	140.224	131.587	144.06	17.691	2.86212	22.5616	82.4892	85.6373
123069314	3alpha,7alpha,16alpha,24R-Tetrahydroxy-5beta-cholestan-26-oic acid	Sterol Lipids [ST]	871.604	861.737	977.23	986.898	171.661	297.538	363.184	480.641
7851296	3alpha,7beta,14alpha-Trihydroxy-5beta-cholan-24-oic Acid	Sterol Lipids [ST]	30.0023	8.82179	32.0354	11.754	128.339	63.4846	65.091	5.93495
LMST05010061	3-alpha-hydroxy-5-alpha-androstane-17-one 3-D-glucuronide	Sterol Lipids [ST]	265.879	356.626	175.91	81.5851	27.0259	44.4104	30.4816	21.8288
7851222	3beta,5alpha,6beta-Trihydroxycholan-24-oic Acid	Sterol Lipids [ST]	4.95317	10.7922	7.59751	17.7486	28.9801	41.9099	35.996	37.1881
123069201	3-O-(Glcb1-2(Xylb1-3)Glcb1-4Galb)-(25R)-12-oxo-5alpha-spirostan-3beta-ol	Sterol Lipids [ST]	832.844	965.54	1121.45	960.749	834.512	778.303	924.395	548.648
123069200	3-O-(Glcb1-2(Xylb1-3)Glcb1-4Galb)-(25R)-5alpha-spirostan-3beta-ol	Sterol Lipids [ST]	497.719	357.78	427.345	607.018	647.955	664.638	633.664	216.207
123069202	3-O-(Rhaa1-3Glcb1-2Glcb1-4Galb)-(25R)-12-oxo-5alpha-spirostan-3beta-ol	Sterol Lipids [ST]	39998.3	33241.8	26089.1	50446.7	23379	30876.2	25976.6	19731
123069130	3-O-(Rhaa1-4(Rhaa1-2)Glcb)-26-O-(Glcb)-(25R)-furost-5-en-3beta,22,26-triol	Sterol Lipids [ST]	227.201	183.864	209.493	199.96	151.546	146.264	209.632	31.2822
49703766	3'-O-Aminopropyl-25-hydroxyvitamin D3	Sterol Lipids [ST]	1058.98	1560.56	684.732	781.197	4163.37	1025.39	444.909	31908.7
7851307	3-Oxochola-1,4,6-trien-24-oic Acid	Sterol Lipids [ST]	26.0244	106.272	43.9276	11.5237	437.529	220.474	311.949	422.38
74382741	4,24-Dimethylcholest-24-en-3beta-ol	Sterol Lipids [ST]	5496.39	4502.58	5985.29	7617.89	6624.34	7801.19	7350.24	7601.92
85300657	4,4-dimethyl-14alpha-formyl-5alpha-cholest-8-en-3beta-ol	Sterol Lipids [ST]	5619.95	4431.89	4441.56	5667.53	3138.97	4059.97	3291.36	2292.87
85300658	4,4-dimethyl-14alpha-hydroxymethyl-5alpha-cholest-8-en-3beta-ol	Sterol Lipids [ST]	54.9089	47.5836	62.9433	47.6018	41.142	55.5768	30.5044	26.7009
85300659	4,4-Dimethyl-5a-cholesta-8-en-3b-ol	Sterol Lipids [ST]	30.9632	22.1321	27.7086	46.6028	54.0155	63.256	37.9316	68.8668
85300641	4,4-dimethyl-5alpha-cholest-7-en-3beta-ol	Sterol Lipids [ST]	227.221	148.146	557.977	387.188	938.438	698.335	538.779	397.063
14714903	4alpha,14alpha-dimethyl-24-methylene-cholest-7,9(11)-dien-3beta-ol	Sterol Lipids [ST]	478.408	1433.05	325.213	660.163	2468.7	465.126	197.542	16701.5
85300667	4alpha-hydroxymethyl-4beta-methyl-5alpha-cholesta-8-en-3beta-ol	Sterol Lipids [ST]	121.074	110.323	186.228	93.5104	130.473	140.465	136.155	167.81
85300670	4alpha-methyl-5alpha-cholesta-8-en-3-one	Sterol Lipids [ST]	11.4465	3.71927	13.6746	13.259	14.6957	22.6535	10.2679	41.1848
LMST01160010	4beta-Hydroxywithanolide E	Sterol Lipids [ST]	707.444	629.772	741.208	550.057	156.475	268.058	353.134	286.086
24702274	4-Chlorotestosterone	Sterol Lipids [ST]	3639.4	3063.06	1181.32	264.376	2563.26	718.271	347.496	2650.3
85300790	5a-Androstane-3a,17a-diol	Sterol Lipids [ST]	26.209	12.2974	31.6136	6.79797	42.5944	49.9924	34.6688	51.9229
85300793	5-Androstenetriol	Sterol Lipids [ST]	10004.7	9791.05	10033.2	7237.17	3111.63	4721.62	6836.43	7145.11
123068932	5beta-cholestan-3alpha,4alpha,11beta,12beta,21-pentol-3,21-disulphate	Sterol Lipids [ST]	1112.26	711.006	519.349	299.345	540.104	312.445	411.205	175.82
7851401	5beta-Cholestane-3alpha,7alpha,12alpha,22,26-pentol	Sterol Lipids [ST]	1977.23	1982.5	2080.67	1744.53	821.346	1064.23	1460.97	1439.77
24702359	5beta-Cyprinolsulfate	Sterol Lipids [ST]	160.419	329.56	335.879	531.963	12515.7	4839.02	4759.52	284.163
7851395	5-Cholestene-3beta,7alpha,12alpha,25,26-pentol	Sterol Lipids [ST]	563.621	1052.1	1428.55	1126.64	1065.69	1173.74	781.736	1447.06
123068992	6beta-acetoxy-24-methylcholestan-3beta,5alpha,22R,24-tetrol	Sterol Lipids [ST]	468.014	461.892	565.155	500.944	139.842	160.767	184.754	512.913
24702221	6-Deoxocathasterone	Sterol Lipids [ST]	188.904	163.448	190.724	165.772	59.94	34.2279	55.0598	45.7338
24702223	6-Deoxotyphasterol	Sterol Lipids [ST]	71.3099	166.948	139.747	231.888	49.6583	84.8167	75.4475	101.346
123069190	6-O-(Glcb)-(25R)-5alpha-spirostan-3beta,6alpha,23S-triol	Sterol Lipids [ST]	330.872	406.766	98.5797	3.6698	313.23	77.0051	64.8844	292.677
24702230	6-oxocampestanol	Sterol Lipids [ST]	211.048	192.274	248.679	615.79	345.226	584.731	306.577	468.542
123069114	7beta-acetoxy-gorgostan-3beta,5alpha,6beta-triol	Sterol Lipids [ST]	246.298	351.369	287.617	403.996	63.8594	123.373	108.044	280.427
123068896	9,11alpha-epoxy-6alpha-acetoxy-cholest-7-en-3beta,5alpha,19-triol	Sterol Lipids [ST]	353.032	233.238	359.859	747.1	569.487	512.609	440.503	439.956
123069192	Agavegenin A	Sterol Lipids [ST]	485.035	485.73	565.852	258.773	102.035	187.974	296.144	353.118
24702265	Androstenediol	Sterol Lipids [ST]	6273.67	6051.15	6021.7	6329.88	5806.48	4687.87	5626.32	5163.97
123069342	Anthenoside A	Sterol Lipids [ST]	160.472	142.606	169.217	160.932	34.5762	46.546	46.0429	118.3
123069255	Asterogenol	Sterol Lipids [ST]	23187.3	22598.2	23691.2	18861	7713.61	10821.7	15396.6	15480.6
7850814	astrogorgiadiol B	Sterol Lipids [ST]	54.2421	93.1952	117.659	120.078	113.139	123.399	80.4175	151.071
LMST01040250	beta-sitosterol	Sterol Lipids [ST]	1358.36	1301.07	935.258	1804.49	874.48	1142.45	1067.24	970.852
LMST01040251	beta-Sitosterol 3-O-beta-D-galactopyranoside	Sterol Lipids [ST]	5664.37	4949.55	7762.39	5721.47	6693.53	5708.47	5428.95	5608.83
7850768	calicoferol E	Sterol Lipids [ST]	31.788	24.4883	47.9378	50.9212	36.1797	30.4898	34.8278	14.5278
123069007	campest-22E-en-3beta,4beta,5alpha,6alpha,8beta,14alpha,15alpha,25R,26-nonol	Sterol Lipids [ST]	7071.77	6136.42	2042.56	856.455	8115.2	1406.47	593.953	6464.43
85300700	campest-4-en-3beta-ol	Sterol Lipids [ST]	762.55	806.469	572.049	1194.22	605.509	819.633	738.523	743.078
160780552	Campesteryl glucoside	Sterol Lipids [ST]	1022.57	933.434	1488.69	1205.16	1668.47	1487.51	1314.91	1692.69
LMST03020000	Cholecalciferol (Vitamin D3) skeleton	Sterol Lipids [ST]	20.7944	21.2041	20.4056	16.0362	23.1771	23.9112	15.2166	10.2274
123068951	cholest-5,24-dien-3beta-yl beta-D-glucopyranoside	Sterol Lipids [ST]	1611.48	1601.73	1819.14	1346.56	604.579	782.838	1157.7	1076.48
LMST01010000	Cholestane skeleton	Sterol Lipids [ST]	39.2438	88.9483	62.4844	144.513	42.0961	54.7735	39.1586	46.9427
160780481	Cholestanyl glucoside	Sterol Lipids [ST]	51.5171	77.0867	78.0457	47.2491	57.8398	39.0609	38.9729	40.6698
7983977	Cholesterol(d7)	Sterol Lipids [ST]	2.23839	3.00689	11.7302	55.1934	41.1569	78.6071	46.8801	51.4824
85300607	cholesteryl beta-D-glucoside	Sterol Lipids [ST]	808.109	776.67	912.368	924.435	226.51	312.431	409.287	429.111
LMST05050029	Cholesteryl-alpha-D-glucoside	Sterol Lipids [ST]	181.014	173.209	346.426	260.933	1956.13	1026.87	871.375	3.83852
LMST01040254	Clerosterol 3-glucoside	Sterol Lipids [ST]	560.758	422.663	849.641	339.175	1068.33	580.306	771.09	631.586
123069212	Collettiside I	Sterol Lipids [ST]	1638.08	1408.11	733.691	897.608	1118	462.174	140.41	1460.79
123069010	Conicasterol	Sterol Lipids [ST]	680.956	1119.3	1555.15	1121.43	829.913	767.527	900.053	952.55
85300930	cortisol 21-sulfate	Sterol Lipids [ST]	847.764	894.899	769.537	1083.75	643.376	704.156	733.931	629.846
24702315	Cortisone	Sterol Lipids [ST]	26.4988	27.8644	39.9854	10.4054	50.9137	35.8802	53.2252	38.4306
24702183	Cucurbitacin A	Sterol Lipids [ST]	37.196	50.977	34.22	65.2279	11.1289	32.5452	31.4631	23.9099
24702190	Cucurbitacin I	Sterol Lipids [ST]	41.521	30.4145	63.9306	7.092	58.8038	41.5321	73.9407	34.2763
24702191	Cucurbitacin J	Sterol Lipids [ST]	66.7824	100.742	25.8806	32.3561	324.787	118.526	86.4432	356.545
24702196	Cucurbitacin S	Sterol Lipids [ST]	86.9475	242.188	142.33	240.013	1374.9	426.005	641.257	240.409
85300728	diginatigenin	Sterol Lipids [ST]	294.994	389.706	287.975	180.348	403.329	351.113	344.983	386.402
LMST04050016	Dinoravicholic acid	Sterol Lipids [ST]	12305.6	10069.4	4158.31	2234.37	11752.8	2899.97	1301.96	9811.34
LMST04050008	Dinorursodeoxycholic acid	Sterol Lipids [ST]	331.755	371.548	411.47	248.141	216.468	216.706	318.171	318.864
49703764	EB 1213	Sterol Lipids [ST]	86.9232	116.886	32.7722	95.1483	112.219	50.0671	2.93008	790.702
85300798	Epietiocholanolone	Sterol Lipids [ST]	23.1951	61.1224	51.734	65.1848	80.3526	85.9942	82.1213	50.5436
123068988	ergosta-3beta,5alpha,6beta,25-tetrol	Sterol Lipids [ST]	316.562	295.813	364.057	140.764	49.2882	133.817	200.399	224.476
24702261	Estradiol valerate	Sterol Lipids [ST]	30.2027	222.833	19.389	4.38536	1111.17	303.676	551.816	1190.17
85300920	Estriol 3-sulfate 16-glucuronide	Sterol Lipids [ST]	42.34	20.2144	34.1756	59.768	57.508	70.9168	44.1708	63.6027
85300864	Ethyltestosterone	Sterol Lipids [ST]	125.059	115.865	150.973	68.5397	30.7183	49.1153	76.943	77.7368
24702352	Etiocholan-3alpha-ol-17-one 3-glucuronide	Sterol Lipids [ST]	2984.9	4901.43	3495.97	13962.1	5586.14	6456.34	8139.2	4962.37
123069330	Evasterioside D	Sterol Lipids [ST]	1921.13	1819.41	435.622	112.455	2610.46	316.617	74.8237	1555.88
173737536	Fasciculic acid B	Sterol Lipids [ST]	2487.86	1968.3	787.432	179.562	2449.39	471.214	287.393	2212.44
24702278	Formyldienolone	Sterol Lipids [ST]	10.021	48.2667	29.6567	8.28184	240.224	77.5525	104.444	43.7706
85300751	hellebrigenin	Sterol Lipids [ST]	283.396	118.522	176.191	8.42922	138.172	98.4151	26.8503	49.6418
24702341	Hydrocortisone caproate	Sterol Lipids [ST]	682.182	522.867	1074.13	921.21	2289.77	1236.98	1980.92	391.806
LMST01040258	Ikshusterol	Sterol Lipids [ST]	247.267	318.468	208.139	463.989	139.651	233.27	193.824	237.558
LMST01040259	isofucostanol	Sterol Lipids [ST]	2016.18	1805.1	1987.08	2462.16	2151.74	2206.76	2054.66	2039.01
123069340	Kurilensoside I	Sterol Lipids [ST]	46567.7	46922.5	48437.5	62523.2	34304.4	38375.1	41207.6	28134
LMST04060029	Noravicholic acid	Sterol Lipids [ST]	14968	12310.2	4706.91	2223.72	14498.6	3129.73	1354.64	12522.1
24702322	Norethindrone	Sterol Lipids [ST]	1.00086	4.54331	8.23343	1.24233	296.276	96.4426	115.907	7.01885
123069085	Norselic acid A	Sterol Lipids [ST]	478.271	469.587	454.528	413.214	141.731	279.505	335.932	124.11
LMST01040261	Peposterol	Sterol Lipids [ST]	150.884	156.382	134.289	93.1461	258.793	159.685	266.566	131.434
85300828	poststerone	Sterol Lipids [ST]	145.612	108.699	122.715	274.18	360.157	350.438	523.545	360.548
85300922	Pregnanediol-3-glucuronide	Sterol Lipids [ST]	202.887	201.603	235.862	103.966	21.6925	71.9149	135.338	134.787
123069235	Proscillaridin A	Sterol Lipids [ST]	706.287	623.855	659.419	968.56	743.709	1175.29	607.013	465.534
85300752	Scillaren A	Sterol Lipids [ST]	2003.62	1606.17	1965.53	1724.11	465.905	809.346	850.802	690.206
123069263	Spongipregnoloside C	Sterol Lipids [ST]	52.2568	114.062	105.874	63.7884	319.601	180.398	245.755	203.211
LMST01040265	Stigmastane-3,6-dione	Sterol Lipids [ST]	828.333	744.023	596.853	1073.52	736.286	1001.51	612.832	1553.02
24702365	Sulfoglycolithocholate	Sterol Lipids [ST]	3.30491	3.42879	16.7943	2.72438	8.58268	20.0306	15.5964	4.96908
85300775	testolic acid	Sterol Lipids [ST]	137.652	142.905	144.863	41.7236	802.729	306.381	480.374	94.123
85300952	Tetrahydrodeoxycorticosterone	Sterol Lipids [ST]	4052.85	3921.55	4719.64	3564.59	2108.82	2340.16	3470.68	2855.82
123069083	Theonellasterol H	Sterol Lipids [ST]	327.982	522.642	1434.16	2095.18	508.572	1036.29	711.506	790.869
85300745	thevetin A	Sterol Lipids [ST]	1072.86	1052.59	1171.98	714.307	270.623	526.077	732.747	681.335
85300737	thevetin B	Sterol Lipids [ST]	321.483	437.347	366.791	255.375	1903.24	819.96	2237.31	388.313
123069171	Trillenogenin	Sterol Lipids [ST]	18.4919	62.7847	15.18	22.9436	1351.38	402.074	618.576	133.709
24702227	Typhasterol	Sterol Lipids [ST]	317.908	310.174	370.18	194.696	71.3103	124.221	207.767	219.715
49703723	VD 2656	Sterol Lipids [ST]	32.1474	71.3505	16.0417	36.9889	38.5469	43.4296	97.4171	114.176
49703726	VD 2736	Sterol Lipids [ST]	106.964	128.335	205.713	165.225	269.066	215.732	237.747	258.771
14715480	Vitamin D5	Sterol Lipids [ST]	3913.93	4260.63	4097.9	10247.8	3311.55	6126.92	3921.17	5007.12
LMST01160020	Withanolide D	Sterol Lipids [ST]	1344.19	951.83	993.763	750.304	829.323	619.622	823.75	284.73
LMST01160000	Withanolide skeleton	Sterol Lipids [ST]	1113.27	1621.58	1727.64	2725.38	2384.41	2729.11	1966.86	3341.76
123068991	Xeniasterol-a	Sterol Lipids [ST]	247.1	431.83	512.228	349.617	157.894	220.13	197.2	230.909
85300684	zymosteryl oleate	Sterol Lipids [ST]	73.721	60.0196	66.2394	75.2137	78.4059	39.0222	82.9504	57.6623
